# Supplementary material for: Hatching-Box: Automated in situ monitoring of Drosophila melanogaster development in standard rearing vials
Source: PLoS One. 2025 Sep 29;20(9):e0331556. doi: 10.1371/journal.pone.0331556 (PMC12478940; doi:10.1371/journal.pone.0331556)
Supplement: S1 File — (ZIP) [file pone.0331556.s008.zip]

Archive with 11 entries (11 files):
- README.txt
- camera_holder.svg
- ir_shield.svg
- ir_shield_clamp.stl
- light_guide_panel.svg
- light_guide_panel_clamp.stl
- mounting_plate.svg
- standoff.step
- topcover_vials.svg
- vial_holder.step
- vial_holder.svg
