# Supplementary material for: Hatching-Box: Automated in situ monitoring of Drosophila melanogaster development in standard rearing vials
Source: PLoS One. 2025 Sep 29;20(9):e0331556. doi: 10.1371/journal.pone.0331556 (PMC12478940; doi:10.1371/journal.pone.0331556)
Supplement: S1 File — (ZIP) [file pone.0331556.s008.zip › README.txt]

# Hardware Parts
The SVG files are meant to be used with a CNC mill or laser cutter. Some parts are easily 3d printable. For those we supply STEP/STL files as well.

| Filename                    | Description                                                                     |
|-----------------------------|---------------------------------------------------------------------------------|
|`camera_holder.svg`          | holder element the camera is mounted on                                         |
|`ir_shield.svg`              | IR shield separating the main compartment into two units                        |
|`ir_shield_clamp.stl`        | holder clamps for the IR shield                                                 |
|`light_guide_panel.svg`      | light guide panel behind the vial holder with slots for three LED strips        |
|`light_guide_panel_clamp.stl`| holder element for the lightguide panel                                         |
|`mounting_plate.svg`         | bottom plate with required mounting holes                                       |
|`standoff.step`              | spacer to render the Hatching-Box stackable                                     |
|`topcover_vials.svg`         | vial cover on the top cover to decrease the amount of potentially incoming light|
|`vial_holder.svg`            | bottom holder for the vials (SVG version for cutting)                           |
|`vial_holder.step`           | bottom holder for the vials (STEP version for 3d printing)                      |
