# Supplementary material for: Hatching-Box: Automated in situ monitoring of Drosophila melanogaster development in standard rearing vials
Source: PLoS One. 2025 Sep 29;20(9):e0331556. doi: 10.1371/journal.pone.0331556 (PMC12478940; doi:10.1371/journal.pone.0331556)
Supplement: S1 File — (ZIP) [file pone.0331556.s008.zip › standoff.step]

ISO-10303-21;
HEADER;
FILE_DESCRIPTION(('FreeCAD Model'),'2;1');
FILE_NAME('Open CASCADE Shape Model','2025-02-13T12:25:30',('Author'),(
    ''),'Open CASCADE STEP processor 7.7','FreeCAD','Unknown');
FILE_SCHEMA(('AUTOMOTIVE_DESIGN { 1 0 10303 214 1 1 1 1 }'));
ENDSEC;
DATA;
#1 = APPLICATION_PROTOCOL_DEFINITION('international standard',
  'automotive_design',2000,#2);
#2 = APPLICATION_CONTEXT(
  'core data for automotive mechanical design processes');
#3 = SHAPE_DEFINITION_REPRESENTATION(#4,#10);
#4 = PRODUCT_DEFINITION_SHAPE('','',#5);
#5 = PRODUCT_DEFINITION('design','',#6,#9);
#6 = PRODUCT_DEFINITION_FORMATION('','',#7);
#7 = PRODUCT('Standoff','Standoff','',(#8));
#8 = PRODUCT_CONTEXT('',#2,'mechanical');
#9 = PRODUCT_DEFINITION_CONTEXT('part definition',#2,'design');
#10 = ADVANCED_BREP_SHAPE_REPRESENTATION('',(#11,#15),#512);
#11 = AXIS2_PLACEMENT_3D('',#12,#13,#14);
#12 = CARTESIAN_POINT('',(0.,0.,0.));
#13 = DIRECTION('',(0.,0.,1.));
#14 = DIRECTION('',(1.,0.,-0.));
#15 = MANIFOLD_SOLID_BREP('',#16);
#16 = CLOSED_SHELL('',(#17,#49,#74,#83,#103,#128,#152,#172,#196,#216,
    #308,#330,#364,#374,#396,#406,#439,#465,#482,#499));
#17 = ADVANCED_FACE('',(#18),#44,.T.);
#18 = FACE_BOUND('',#19,.T.);
#19 = EDGE_LOOP('',(#20,#29,#36,#43));
#20 = ORIENTED_EDGE('',*,*,#21,.T.);
#21 = EDGE_CURVE('',#22,#22,#24,.T.);
#22 = VERTEX_POINT('',#23);
#23 = CARTESIAN_POINT('',(2.325,9.048317650695E-15,40.75));
#24 = CIRCLE('',#25,2.325);
#25 = AXIS2_PLACEMENT_3D('',#26,#27,#28);
#26 = CARTESIAN_POINT('',(0.,9.048317650695E-15,40.75));
#27 = DIRECTION('',(0.,-2.22044604925E-16,-1.));
#28 = DIRECTION('',(1.,0.,0.));
#29 = ORIENTED_EDGE('',*,*,#30,.F.);
#30 = EDGE_CURVE('',#31,#22,#33,.T.);
#31 = VERTEX_POINT('',#32);
#32 = CARTESIAN_POINT('',(2.325,6.827871601445E-15,30.75));
#33 = B_SPLINE_CURVE_WITH_KNOTS('',1,(#34,#35),.UNSPECIFIED.,.F.,.F.,(2,
    2),(-0.5,10.),.PIECEWISE_BEZIER_KNOTS.);
#34 = CARTESIAN_POINT('',(2.325,7.286310060586E-15,30.25));
#35 = CARTESIAN_POINT('',(2.325,9.617778412299E-15,40.75));
#36 = ORIENTED_EDGE('',*,*,#37,.F.);
#37 = EDGE_CURVE('',#31,#31,#38,.T.);
#38 = CIRCLE('',#39,2.325);
#39 = AXIS2_PLACEMENT_3D('',#40,#41,#42);
#40 = CARTESIAN_POINT('',(0.,6.827871601445E-15,30.75));
#41 = DIRECTION('',(0.,-2.22044604925E-16,-1.));
#42 = DIRECTION('',(1.,0.,0.));
#43 = ORIENTED_EDGE('',*,*,#30,.T.);
#44 = CYLINDRICAL_SURFACE('',#45,2.325);
#45 = AXIS2_PLACEMENT_3D('',#46,#47,#48);
#46 = CARTESIAN_POINT('',(0.,6.827871601445E-15,30.75));
#47 = DIRECTION('',(0.,2.22044604925E-16,1.));
#48 = DIRECTION('',(1.,0.,-0.));
#49 = ADVANCED_FACE('',(#50),#69,.T.);
#50 = FACE_BOUND('',#51,.T.);
#51 = EDGE_LOOP('',(#52,#60,#61,#62));
#52 = ORIENTED_EDGE('',*,*,#53,.F.);
#53 = EDGE_CURVE('',#31,#54,#56,.T.);
#54 = VERTEX_POINT('',#55);
#55 = CARTESIAN_POINT('',(2.825,6.716849298982E-15,30.25));
#56 = LINE('',#57,#58);
#57 = CARTESIAN_POINT('',(2.325,6.827871601445E-15,30.75));
#58 = VECTOR('',#59,1.);
#59 = DIRECTION('',(0.707106781187,-1.570092458683E-16,-0.707106781187)
  );
#60 = ORIENTED_EDGE('',*,*,#37,.T.);
#61 = ORIENTED_EDGE('',*,*,#53,.T.);
#62 = ORIENTED_EDGE('',*,*,#63,.F.);
#63 = EDGE_CURVE('',#54,#54,#64,.T.);
#64 = CIRCLE('',#65,2.825);
#65 = AXIS2_PLACEMENT_3D('',#66,#67,#68);
#66 = CARTESIAN_POINT('',(0.,6.716849298982E-15,30.25));
#67 = DIRECTION('',(0.,-2.22044604925E-16,-1.));
#68 = DIRECTION('',(1.,0.,0.));
#69 = CONICAL_SURFACE('',#70,2.325,0.785398163397);
#70 = AXIS2_PLACEMENT_3D('',#71,#72,#73);
#71 = CARTESIAN_POINT('',(0.,6.827871601445E-15,30.75));
#72 = DIRECTION('',(0.,-2.22044604925E-16,-1.));
#73 = DIRECTION('',(1.,0.,0.));
#74 = ADVANCED_FACE('',(#75),#78,.F.);
#75 = FACE_BOUND('',#76,.F.);
#76 = EDGE_LOOP('',(#77));
#77 = ORIENTED_EDGE('',*,*,#21,.T.);
#78 = PLANE('',#79);
#79 = AXIS2_PLACEMENT_3D('',#80,#81,#82);
#80 = CARTESIAN_POINT('',(0.,9.048317650695E-15,40.75));
#81 = DIRECTION('',(0.,-2.22044604925E-16,-1.));
#82 = DIRECTION('',(1.,0.,0.));
#83 = ADVANCED_FACE('',(#84,#87),#98,.F.);
#84 = FACE_BOUND('',#85,.T.);
#85 = EDGE_LOOP('',(#86));
#86 = ORIENTED_EDGE('',*,*,#63,.T.);
#87 = FACE_BOUND('',#88,.T.);
#88 = EDGE_LOOP('',(#89));
#89 = ORIENTED_EDGE('',*,*,#90,.F.);
#90 = EDGE_CURVE('',#91,#91,#93,.T.);
#91 = VERTEX_POINT('',#92);
#92 = CARTESIAN_POINT('',(3.95,6.716849298982E-15,30.25));
#93 = CIRCLE('',#94,3.95);
#94 = AXIS2_PLACEMENT_3D('',#95,#96,#97);
#95 = CARTESIAN_POINT('',(0.,6.716849298982E-15,30.25));
#96 = DIRECTION('',(0.,-2.22044604925E-16,-1.));
#97 = DIRECTION('',(1.,0.,0.));
#98 = PLANE('',#99);
#99 = AXIS2_PLACEMENT_3D('',#100,#101,#102);
#100 = CARTESIAN_POINT('',(0.,6.661338147751E-15,30.25));
#101 = DIRECTION('',(0.,-2.22044604925E-16,-1.));
#102 = DIRECTION('',(1.,0.,0.));
#103 = ADVANCED_FACE('',(#104),#123,.F.);
#104 = FACE_BOUND('',#105,.F.);
#105 = EDGE_LOOP('',(#106,#115,#121,#122));
#106 = ORIENTED_EDGE('',*,*,#107,.T.);
#107 = EDGE_CURVE('',#108,#108,#110,.T.);
#108 = VERTEX_POINT('',#109);
#109 = CARTESIAN_POINT('',(4.45,6.827871601445E-15,30.75));
#110 = CIRCLE('',#111,4.45);
#111 = AXIS2_PLACEMENT_3D('',#112,#113,#114);
#112 = CARTESIAN_POINT('',(0.,6.827871601445E-15,30.75));
#113 = DIRECTION('',(0.,-2.22044604925E-16,-1.));
#114 = DIRECTION('',(1.,0.,0.));
#115 = ORIENTED_EDGE('',*,*,#116,.F.);
#116 = EDGE_CURVE('',#91,#108,#117,.T.);
#117 = LINE('',#118,#119);
#118 = CARTESIAN_POINT('',(4.45,6.827871601445E-15,30.75));
#119 = VECTOR('',#120,1.);
#120 = DIRECTION('',(0.707106781187,1.570092458683E-16,0.707106781187));
#121 = ORIENTED_EDGE('',*,*,#90,.F.);
#122 = ORIENTED_EDGE('',*,*,#116,.T.);
#123 = CONICAL_SURFACE('',#124,4.45,0.785398163397);
#124 = AXIS2_PLACEMENT_3D('',#125,#126,#127);
#125 = CARTESIAN_POINT('',(0.,6.827871601445E-15,30.75));
#126 = DIRECTION('',(0.,2.22044604925E-16,1.));
#127 = DIRECTION('',(1.,0.,-0.));
#128 = ADVANCED_FACE('',(#129),#147,.F.);
#129 = FACE_BOUND('',#130,.F.);
#130 = EDGE_LOOP('',(#131,#138,#145,#146));
#131 = ORIENTED_EDGE('',*,*,#132,.F.);
#132 = EDGE_CURVE('',#133,#108,#135,.T.);
#133 = VERTEX_POINT('',#134);
#134 = CARTESIAN_POINT('',(4.45,7.271960811295E-15,32.75));
#135 = B_SPLINE_CURVE_WITH_KNOTS('',1,(#136,#137),.UNSPECIFIED.,.F.,.F.,
  (2,2),(0.,2.5),.PIECEWISE_BEZIER_KNOTS.);
#136 = CARTESIAN_POINT('',(4.45,8.361896462536E-15,32.75));
#137 = CARTESIAN_POINT('',(4.45,7.806784950223E-15,30.25));
#138 = ORIENTED_EDGE('',*,*,#139,.T.);
#139 = EDGE_CURVE('',#133,#133,#140,.T.);
#140 = CIRCLE('',#141,4.45);
#141 = AXIS2_PLACEMENT_3D('',#142,#143,#144);
#142 = CARTESIAN_POINT('',(0.,7.271960811295E-15,32.75));
#143 = DIRECTION('',(0.,-2.22044604925E-16,-1.));
#144 = DIRECTION('',(1.,0.,0.));
#145 = ORIENTED_EDGE('',*,*,#132,.T.);
#146 = ORIENTED_EDGE('',*,*,#107,.F.);
#147 = CYLINDRICAL_SURFACE('',#148,4.45);
#148 = AXIS2_PLACEMENT_3D('',#149,#150,#151);
#149 = CARTESIAN_POINT('',(0.,7.271960811295E-15,32.75));
#150 = DIRECTION('',(0.,-2.22044604925E-16,-1.));
#151 = DIRECTION('',(1.,0.,0.));
#152 = ADVANCED_FACE('',(#153,#164),#167,.F.);
#153 = FACE_BOUND('',#154,.F.);
#154 = EDGE_LOOP('',(#155));
#155 = ORIENTED_EDGE('',*,*,#156,.T.);
#156 = EDGE_CURVE('',#157,#157,#159,.T.);
#157 = VERTEX_POINT('',#158);
#158 = CARTESIAN_POINT('',(5.25,7.271960811295E-15,32.75));
#159 = CIRCLE('',#160,5.25);
#160 = AXIS2_PLACEMENT_3D('',#161,#162,#163);
#161 = CARTESIAN_POINT('',(0.,7.271960811295E-15,32.75));
#162 = DIRECTION('',(0.,-2.22044604925E-16,-1.));
#163 = DIRECTION('',(1.,0.,0.));
#164 = FACE_BOUND('',#165,.F.);
#165 = EDGE_LOOP('',(#166));
#166 = ORIENTED_EDGE('',*,*,#139,.F.);
#167 = PLANE('',#168);
#168 = AXIS2_PLACEMENT_3D('',#169,#170,#171);
#169 = CARTESIAN_POINT('',(0.,7.271960811295E-15,32.75));
#170 = DIRECTION('',(0.,-2.22044604925E-16,-1.));
#171 = DIRECTION('',(1.,0.,0.));
#172 = ADVANCED_FACE('',(#173),#191,.T.);
#173 = FACE_BOUND('',#174,.T.);
#174 = EDGE_LOOP('',(#175,#182,#189,#190));
#175 = ORIENTED_EDGE('',*,*,#176,.F.);
#176 = EDGE_CURVE('',#177,#157,#179,.T.);
#177 = VERTEX_POINT('',#178);
#178 = CARTESIAN_POINT('',(5.25,8.326672684689E-16,3.75));
#179 = B_SPLINE_CURVE_WITH_KNOTS('',1,(#180,#181),.UNSPECIFIED.,.F.,.F.,
  (2,2),(0.,29.),.PIECEWISE_BEZIER_KNOTS.);
#180 = CARTESIAN_POINT('',(5.25,2.118546407574E-15,3.75));
#181 = CARTESIAN_POINT('',(5.25,8.557839950399E-15,32.75));
#182 = ORIENTED_EDGE('',*,*,#183,.F.);
#183 = EDGE_CURVE('',#177,#177,#184,.T.);
#184 = CIRCLE('',#185,5.25);
#185 = AXIS2_PLACEMENT_3D('',#186,#187,#188);
#186 = CARTESIAN_POINT('',(0.,8.326672684689E-16,3.75));
#187 = DIRECTION('',(0.,-2.22044604925E-16,-1.));
#188 = DIRECTION('',(1.,0.,0.));
#189 = ORIENTED_EDGE('',*,*,#176,.T.);
#190 = ORIENTED_EDGE('',*,*,#156,.T.);
#191 = CYLINDRICAL_SURFACE('',#192,5.25);
#192 = AXIS2_PLACEMENT_3D('',#193,#194,#195);
#193 = CARTESIAN_POINT('',(0.,8.326672684689E-16,3.75));
#194 = DIRECTION('',(0.,2.22044604925E-16,1.));
#195 = DIRECTION('',(1.,0.,-0.));
#196 = ADVANCED_FACE('',(#197,#208),#211,.T.);
#197 = FACE_BOUND('',#198,.F.);
#198 = EDGE_LOOP('',(#199));
#199 = ORIENTED_EDGE('',*,*,#200,.T.);
#200 = EDGE_CURVE('',#201,#201,#203,.T.);
#201 = VERTEX_POINT('',#202);
#202 = CARTESIAN_POINT('',(3.4,8.326672684689E-16,3.75));
#203 = CIRCLE('',#204,3.4);
#204 = AXIS2_PLACEMENT_3D('',#205,#206,#207);
#205 = CARTESIAN_POINT('',(0.,8.326672684689E-16,3.75));
#206 = DIRECTION('',(0.,-2.22044604925E-16,-1.));
#207 = DIRECTION('',(1.,0.,0.));
#208 = FACE_BOUND('',#209,.F.);
#209 = EDGE_LOOP('',(#210));
#210 = ORIENTED_EDGE('',*,*,#183,.F.);
#211 = PLANE('',#212);
#212 = AXIS2_PLACEMENT_3D('',#213,#214,#215);
#213 = CARTESIAN_POINT('',(0.,8.326672684689E-16,3.75));
#214 = DIRECTION('',(0.,-2.22044604925E-16,-1.));
#215 = DIRECTION('',(1.,0.,0.));
#216 = ADVANCED_FACE('',(#217),#303,.T.);
#217 = FACE_BOUND('',#218,.T.);
#218 = EDGE_LOOP('',(#219,#230,#238,#247,#255,#264,#269,#270,#271,#280,
    #288,#297));
#219 = ORIENTED_EDGE('',*,*,#220,.F.);
#220 = EDGE_CURVE('',#221,#223,#225,.T.);
#221 = VERTEX_POINT('',#222);
#222 = CARTESIAN_POINT('',(-3.217141588429,-1.1,-3.55));
#223 = VERTEX_POINT('',#224);
#224 = CARTESIAN_POINT('',(-3.217141588429,1.1,-3.55));
#225 = CIRCLE('',#226,3.4);
#226 = AXIS2_PLACEMENT_3D('',#227,#228,#229);
#227 = CARTESIAN_POINT('',(0.,0.,-3.55));
#228 = DIRECTION('',(-0.,0.,-1.));
#229 = DIRECTION('',(-0.946218114244,-0.323529411765,0.));
#230 = ORIENTED_EDGE('',*,*,#231,.F.);
#231 = EDGE_CURVE('',#232,#221,#234,.T.);
#232 = VERTEX_POINT('',#233);
#233 = CARTESIAN_POINT('',(-3.217141588429,-1.1,0.));
#234 = LINE('',#235,#236);
#235 = CARTESIAN_POINT('',(-3.217141588429,-1.1,0.));
#236 = VECTOR('',#237,1.);
#237 = DIRECTION('',(0.,0.,-1.));
#238 = ORIENTED_EDGE('',*,*,#239,.F.);
#239 = EDGE_CURVE('',#240,#232,#242,.T.);
#240 = VERTEX_POINT('',#241);
#241 = CARTESIAN_POINT('',(3.217141588429,-1.1,0.));
#242 = CIRCLE('',#243,3.4);
#243 = AXIS2_PLACEMENT_3D('',#244,#245,#246);
#244 = CARTESIAN_POINT('',(0.,0.,0.));
#245 = DIRECTION('',(0.,-2.22044604925E-16,-1.));
#246 = DIRECTION('',(1.,0.,0.));
#247 = ORIENTED_EDGE('',*,*,#248,.T.);
#248 = EDGE_CURVE('',#240,#249,#251,.T.);
#249 = VERTEX_POINT('',#250);
#250 = CARTESIAN_POINT('',(3.217141588429,-1.1,-3.55));
#251 = LINE('',#252,#253);
#252 = CARTESIAN_POINT('',(3.217141588429,-1.1,0.));
#253 = VECTOR('',#254,1.);
#254 = DIRECTION('',(0.,0.,-1.));
#255 = ORIENTED_EDGE('',*,*,#256,.F.);
#256 = EDGE_CURVE('',#257,#249,#259,.T.);
#257 = VERTEX_POINT('',#258);
#258 = CARTESIAN_POINT('',(3.4,-2.22044604925E-15,-3.55));
#259 = CIRCLE('',#260,3.4);
#260 = AXIS2_PLACEMENT_3D('',#261,#262,#263);
#261 = CARTESIAN_POINT('',(0.,0.,-3.55));
#262 = DIRECTION('',(0.,0.,-1.));
#263 = DIRECTION('',(1.,1.13310777953E-15,0.));
#264 = ORIENTED_EDGE('',*,*,#265,.T.);
#265 = EDGE_CURVE('',#257,#201,#266,.T.);
#266 = B_SPLINE_CURVE_WITH_KNOTS('',1,(#267,#268),.UNSPECIFIED.,.F.,.F.,
  (2,2),(-3.75,3.75),.PIECEWISE_BEZIER_KNOTS.);
#267 = CARTESIAN_POINT('',(3.4,-8.326672684689E-16,-3.75));
#268 = CARTESIAN_POINT('',(3.4,8.326672684689E-16,3.75));
#269 = ORIENTED_EDGE('',*,*,#200,.T.);
#270 = ORIENTED_EDGE('',*,*,#265,.F.);
#271 = ORIENTED_EDGE('',*,*,#272,.F.);
#272 = EDGE_CURVE('',#273,#257,#275,.T.);
#273 = VERTEX_POINT('',#274);
#274 = CARTESIAN_POINT('',(3.217141588429,1.1,-3.55));
#275 = CIRCLE('',#276,3.4);
#276 = AXIS2_PLACEMENT_3D('',#277,#278,#279);
#277 = CARTESIAN_POINT('',(0.,0.,-3.55));
#278 = DIRECTION('',(0.,0.,-1.));
#279 = DIRECTION('',(0.946218114244,0.323529411765,0.));
#280 = ORIENTED_EDGE('',*,*,#281,.F.);
#281 = EDGE_CURVE('',#282,#273,#284,.T.);
#282 = VERTEX_POINT('',#283);
#283 = CARTESIAN_POINT('',(3.217141588429,1.1,0.));
#284 = LINE('',#285,#286);
#285 = CARTESIAN_POINT('',(3.217141588429,1.1,0.));
#286 = VECTOR('',#287,1.);
#287 = DIRECTION('',(0.,0.,-1.));
#288 = ORIENTED_EDGE('',*,*,#289,.F.);
#289 = EDGE_CURVE('',#290,#282,#292,.T.);
#290 = VERTEX_POINT('',#291);
#291 = CARTESIAN_POINT('',(-3.217141588429,1.1,0.));
#292 = CIRCLE('',#293,3.4);
#293 = AXIS2_PLACEMENT_3D('',#294,#295,#296);
#294 = CARTESIAN_POINT('',(0.,0.,0.));
#295 = DIRECTION('',(0.,-2.22044604925E-16,-1.));
#296 = DIRECTION('',(1.,0.,0.));
#297 = ORIENTED_EDGE('',*,*,#298,.T.);
#298 = EDGE_CURVE('',#290,#223,#299,.T.);
#299 = LINE('',#300,#301);
#300 = CARTESIAN_POINT('',(-3.217141588429,1.1,0.));
#301 = VECTOR('',#302,1.);
#302 = DIRECTION('',(0.,0.,-1.));
#303 = CYLINDRICAL_SURFACE('',#304,3.4);
#304 = AXIS2_PLACEMENT_3D('',#305,#306,#307);
#305 = CARTESIAN_POINT('',(0.,0.,0.));
#306 = DIRECTION('',(0.,2.22044604925E-16,1.));
#307 = DIRECTION('',(1.,0.,-0.));
#308 = ADVANCED_FACE('',(#309),#325,.T.);
#309 = FACE_BOUND('',#310,.T.);
#310 = EDGE_LOOP('',(#311,#312,#318,#319));
#311 = ORIENTED_EDGE('',*,*,#281,.T.);
#312 = ORIENTED_EDGE('',*,*,#313,.T.);
#313 = EDGE_CURVE('',#273,#223,#314,.T.);
#314 = LINE('',#315,#316);
#315 = CARTESIAN_POINT('',(3.217141588429,1.1,-3.55));
#316 = VECTOR('',#317,1.);
#317 = DIRECTION('',(-1.,0.,0.));
#318 = ORIENTED_EDGE('',*,*,#298,.F.);
#319 = ORIENTED_EDGE('',*,*,#320,.F.);
#320 = EDGE_CURVE('',#282,#290,#321,.T.);
#321 = LINE('',#322,#323);
#322 = CARTESIAN_POINT('',(3.217141588429,1.1,0.));
#323 = VECTOR('',#324,1.);
#324 = DIRECTION('',(-1.,-0.,0.));
#325 = PLANE('',#326);
#326 = AXIS2_PLACEMENT_3D('',#327,#328,#329);
#327 = CARTESIAN_POINT('',(3.217141588429,1.1,0.));
#328 = DIRECTION('',(0.,1.,0.));
#329 = DIRECTION('',(-1.,0.,0.));
#330 = ADVANCED_FACE('',(#331),#359,.T.);
#331 = FACE_BOUND('',#332,.T.);
#332 = EDGE_LOOP('',(#333,#334,#343,#352));
#333 = ORIENTED_EDGE('',*,*,#220,.T.);
#334 = ORIENTED_EDGE('',*,*,#335,.F.);
#335 = EDGE_CURVE('',#336,#223,#338,.T.);
#336 = VERTEX_POINT('',#337);
#337 = CARTESIAN_POINT('',(-3.070830506557,0.9,-3.75));
#338 = PARABOLA('',#339,0.813172798365);
#339 = AXIS2_PLACEMENT_3D('',#340,#341,#342);
#340 = CARTESIAN_POINT('',(0.,-1.15,-5.8));
#341 = DIRECTION('',(0.,-0.707106781187,0.707106781187));
#342 = DIRECTION('',(0.,0.707106781187,0.707106781187));
#343 = ORIENTED_EDGE('',*,*,#344,.F.);
#344 = EDGE_CURVE('',#345,#336,#347,.T.);
#345 = VERTEX_POINT('',#346);
#346 = CARTESIAN_POINT('',(-3.070830506557,-0.9,-3.75));
#347 = CIRCLE('',#348,3.2);
#348 = AXIS2_PLACEMENT_3D('',#349,#350,#351);
#349 = CARTESIAN_POINT('',(0.,0.,-3.75));
#350 = DIRECTION('',(-0.,0.,-1.));
#351 = DIRECTION('',(-0.946218114244,-0.323529411765,0.));
#352 = ORIENTED_EDGE('',*,*,#353,.F.);
#353 = EDGE_CURVE('',#221,#345,#354,.T.);
#354 = PARABOLA('',#355,0.813172798365);
#355 = AXIS2_PLACEMENT_3D('',#356,#357,#358);
#356 = CARTESIAN_POINT('',(0.,1.15,-5.8));
#357 = DIRECTION('',(-0.,0.707106781187,0.707106781187));
#358 = DIRECTION('',(0.,-0.707106781187,0.707106781187));
#359 = CONICAL_SURFACE('',#360,3.4,0.785398163397);
#360 = AXIS2_PLACEMENT_3D('',#361,#362,#363);
#361 = CARTESIAN_POINT('',(0.,0.,-3.55));
#362 = DIRECTION('',(0.,0.,1.));
#363 = DIRECTION('',(-0.946218114244,-0.323529411765,0.));
#364 = ADVANCED_FACE('',(#365),#369,.T.);
#365 = FACE_BOUND('',#366,.F.);
#366 = EDGE_LOOP('',(#367,#368));
#367 = ORIENTED_EDGE('',*,*,#320,.F.);
#368 = ORIENTED_EDGE('',*,*,#289,.F.);
#369 = PLANE('',#370);
#370 = AXIS2_PLACEMENT_3D('',#371,#372,#373);
#371 = CARTESIAN_POINT('',(0.,0.,0.));
#372 = DIRECTION('',(0.,-2.22044604925E-16,-1.));
#373 = DIRECTION('',(1.,0.,0.));
#374 = ADVANCED_FACE('',(#375),#391,.T.);
#375 = FACE_BOUND('',#376,.T.);
#376 = EDGE_LOOP('',(#377,#378,#384,#385));
#377 = ORIENTED_EDGE('',*,*,#231,.T.);
#378 = ORIENTED_EDGE('',*,*,#379,.T.);
#379 = EDGE_CURVE('',#221,#249,#380,.T.);
#380 = LINE('',#381,#382);
#381 = CARTESIAN_POINT('',(-3.217141588429,-1.1,-3.55));
#382 = VECTOR('',#383,1.);
#383 = DIRECTION('',(1.,0.,0.));
#384 = ORIENTED_EDGE('',*,*,#248,.F.);
#385 = ORIENTED_EDGE('',*,*,#386,.F.);
#386 = EDGE_CURVE('',#232,#240,#387,.T.);
#387 = LINE('',#388,#389);
#388 = CARTESIAN_POINT('',(-3.217141588429,-1.1,0.));
#389 = VECTOR('',#390,1.);
#390 = DIRECTION('',(1.,0.,0.));
#391 = PLANE('',#392);
#392 = AXIS2_PLACEMENT_3D('',#393,#394,#395);
#393 = CARTESIAN_POINT('',(-3.217141588429,-1.1,0.));
#394 = DIRECTION('',(0.,-1.,0.));
#395 = DIRECTION('',(1.,0.,0.));
#396 = ADVANCED_FACE('',(#397),#401,.T.);
#397 = FACE_BOUND('',#398,.F.);
#398 = EDGE_LOOP('',(#399,#400));
#399 = ORIENTED_EDGE('',*,*,#239,.F.);
#400 = ORIENTED_EDGE('',*,*,#386,.F.);
#401 = PLANE('',#402);
#402 = AXIS2_PLACEMENT_3D('',#403,#404,#405);
#403 = CARTESIAN_POINT('',(0.,0.,0.));
#404 = DIRECTION('',(0.,-2.22044604925E-16,-1.));
#405 = DIRECTION('',(1.,0.,0.));
#406 = ADVANCED_FACE('',(#407),#434,.T.);
#407 = FACE_BOUND('',#408,.T.);
#408 = EDGE_LOOP('',(#409,#410,#418,#427));
#409 = ORIENTED_EDGE('',*,*,#272,.T.);
#410 = ORIENTED_EDGE('',*,*,#411,.F.);
#411 = EDGE_CURVE('',#412,#257,#414,.T.);
#412 = VERTEX_POINT('',#413);
#413 = CARTESIAN_POINT('',(3.2,-1.998401444325E-15,-3.75));
#414 = LINE('',#415,#416);
#415 = CARTESIAN_POINT('',(3.4,-2.22044604925E-15,-3.55));
#416 = VECTOR('',#417,1.);
#417 = DIRECTION('',(0.707106781187,-4.163336342341E-16,0.707106781187)
  );
#418 = ORIENTED_EDGE('',*,*,#419,.F.);
#419 = EDGE_CURVE('',#420,#412,#422,.T.);
#420 = VERTEX_POINT('',#421);
#421 = CARTESIAN_POINT('',(3.070830506557,0.9,-3.75));
#422 = CIRCLE('',#423,3.2);
#423 = AXIS2_PLACEMENT_3D('',#424,#425,#426);
#424 = CARTESIAN_POINT('',(0.,0.,-3.75));
#425 = DIRECTION('',(0.,0.,-1.));
#426 = DIRECTION('',(0.946218114244,0.323529411765,0.));
#427 = ORIENTED_EDGE('',*,*,#428,.T.);
#428 = EDGE_CURVE('',#420,#273,#429,.T.);
#429 = PARABOLA('',#430,0.813172798365);
#430 = AXIS2_PLACEMENT_3D('',#431,#432,#433);
#431 = CARTESIAN_POINT('',(0.,-1.15,-5.8));
#432 = DIRECTION('',(0.,0.707106781187,-0.707106781187));
#433 = DIRECTION('',(0.,0.707106781187,0.707106781187));
#434 = CONICAL_SURFACE('',#435,3.4,0.785398163397);
#435 = AXIS2_PLACEMENT_3D('',#436,#437,#438);
#436 = CARTESIAN_POINT('',(0.,0.,-3.55));
#437 = DIRECTION('',(0.,0.,1.));
#438 = DIRECTION('',(0.946218114244,0.323529411765,-0.));
#439 = ADVANCED_FACE('',(#440),#460,.T.);
#440 = FACE_BOUND('',#441,.T.);
#441 = EDGE_LOOP('',(#442,#443,#452,#459));
#442 = ORIENTED_EDGE('',*,*,#256,.T.);
#443 = ORIENTED_EDGE('',*,*,#444,.F.);
#444 = EDGE_CURVE('',#445,#249,#447,.T.);
#445 = VERTEX_POINT('',#446);
#446 = CARTESIAN_POINT('',(3.070830506557,-0.9,-3.75));
#447 = PARABOLA('',#448,0.813172798365);
#448 = AXIS2_PLACEMENT_3D('',#449,#450,#451);
#449 = CARTESIAN_POINT('',(0.,1.15,-5.8));
#450 = DIRECTION('',(-0.,0.707106781187,0.707106781187));
#451 = DIRECTION('',(0.,-0.707106781187,0.707106781187));
#452 = ORIENTED_EDGE('',*,*,#453,.F.);
#453 = EDGE_CURVE('',#412,#445,#454,.T.);
#454 = CIRCLE('',#455,3.2);
#455 = AXIS2_PLACEMENT_3D('',#456,#457,#458);
#456 = CARTESIAN_POINT('',(0.,0.,-3.75));
#457 = DIRECTION('',(0.,0.,-1.));
#458 = DIRECTION('',(1.,1.13310777953E-15,0.));
#459 = ORIENTED_EDGE('',*,*,#411,.T.);
#460 = CONICAL_SURFACE('',#461,3.4,0.785398163397);
#461 = AXIS2_PLACEMENT_3D('',#462,#463,#464);
#462 = CARTESIAN_POINT('',(0.,0.,-3.55));
#463 = DIRECTION('',(0.,0.,1.));
#464 = DIRECTION('',(1.,1.13310777953E-15,-0.));
#465 = ADVANCED_FACE('',(#466),#477,.F.);
#466 = FACE_BOUND('',#467,.T.);
#467 = EDGE_LOOP('',(#468,#469,#475,#476));
#468 = ORIENTED_EDGE('',*,*,#428,.F.);
#469 = ORIENTED_EDGE('',*,*,#470,.T.);
#470 = EDGE_CURVE('',#420,#336,#471,.T.);
#471 = LINE('',#472,#473);
#472 = CARTESIAN_POINT('',(3.217141588429,0.9,-3.75));
#473 = VECTOR('',#474,1.);
#474 = DIRECTION('',(-1.,0.,0.));
#475 = ORIENTED_EDGE('',*,*,#335,.T.);
#476 = ORIENTED_EDGE('',*,*,#313,.F.);
#477 = PLANE('',#478);
#478 = AXIS2_PLACEMENT_3D('',#479,#480,#481);
#479 = CARTESIAN_POINT('',(3.217141588429,1.,-3.65));
#480 = DIRECTION('',(0.,-0.707106781187,0.707106781187));
#481 = DIRECTION('',(1.,0.,0.));
#482 = ADVANCED_FACE('',(#483),#494,.F.);
#483 = FACE_BOUND('',#484,.F.);
#484 = EDGE_LOOP('',(#485,#486,#487,#488));
#485 = ORIENTED_EDGE('',*,*,#353,.F.);
#486 = ORIENTED_EDGE('',*,*,#379,.T.);
#487 = ORIENTED_EDGE('',*,*,#444,.F.);
#488 = ORIENTED_EDGE('',*,*,#489,.F.);
#489 = EDGE_CURVE('',#345,#445,#490,.T.);
#490 = LINE('',#491,#492);
#491 = CARTESIAN_POINT('',(-3.217141588429,-0.9,-3.75));
#492 = VECTOR('',#493,1.);
#493 = DIRECTION('',(1.,0.,0.));
#494 = PLANE('',#495);
#495 = AXIS2_PLACEMENT_3D('',#496,#497,#498);
#496 = CARTESIAN_POINT('',(-3.217141588429,-1.,-3.65));
#497 = DIRECTION('',(0.,0.707106781187,0.707106781187));
#498 = DIRECTION('',(1.,0.,-0.));
#499 = ADVANCED_FACE('',(#500),#507,.F.);
#500 = FACE_BOUND('',#501,.F.);
#501 = EDGE_LOOP('',(#502,#503,#504,#505,#506));
#502 = ORIENTED_EDGE('',*,*,#419,.F.);
#503 = ORIENTED_EDGE('',*,*,#470,.T.);
#504 = ORIENTED_EDGE('',*,*,#344,.F.);
#505 = ORIENTED_EDGE('',*,*,#489,.T.);
#506 = ORIENTED_EDGE('',*,*,#453,.F.);
#507 = PLANE('',#508);
#508 = AXIS2_PLACEMENT_3D('',#509,#510,#511);
#509 = CARTESIAN_POINT('',(5.122082254559E-16,4.440892098501E-16,-3.75)
  );
#510 = DIRECTION('',(0.,0.,1.));
#511 = DIRECTION('',(1.,0.,-0.));
#512 = ( GEOMETRIC_REPRESENTATION_CONTEXT(3)
GLOBAL_UNCERTAINTY_ASSIGNED_CONTEXT((#516)) GLOBAL_UNIT_ASSIGNED_CONTEXT
((#513,#514,#515)) REPRESENTATION_CONTEXT('Context #1',
  '3D Context with UNIT and UNCERTAINTY') );
#513 = ( LENGTH_UNIT() NAMED_UNIT(*) SI_UNIT(.MILLI.,.METRE.) );
#514 = ( NAMED_UNIT(*) PLANE_ANGLE_UNIT() SI_UNIT($,.RADIAN.) );
#515 = ( NAMED_UNIT(*) SI_UNIT($,.STERADIAN.) SOLID_ANGLE_UNIT() );
#516 = UNCERTAINTY_MEASURE_WITH_UNIT(LENGTH_MEASURE(1.E-07),#513,
  'distance_accuracy_value','confusion accuracy');
#517 = PRODUCT_RELATED_PRODUCT_CATEGORY('part',$,(#7));
#518 = MECHANICAL_DESIGN_GEOMETRIC_PRESENTATION_REPRESENTATION('',(#519)
  ,#512);
#519 = STYLED_ITEM('color',(#520),#15);
#520 = PRESENTATION_STYLE_ASSIGNMENT((#521,#527));
#521 = SURFACE_STYLE_USAGE(.BOTH.,#522);
#522 = SURFACE_SIDE_STYLE('',(#523));
#523 = SURFACE_STYLE_FILL_AREA(#524);
#524 = FILL_AREA_STYLE('',(#525));
#525 = FILL_AREA_STYLE_COLOUR('',#526);
#526 = COLOUR_RGB('',0.447058818107,0.474509808674,0.501960817233);
#527 = CURVE_STYLE('',#528,POSITIVE_LENGTH_MEASURE(0.1),#529);
#528 = DRAUGHTING_PRE_DEFINED_CURVE_FONT('continuous');
#529 = COLOUR_RGB('',9.803921802644E-02,9.803921802644E-02,
  9.803921802644E-02);
ENDSEC;
END-ISO-10303-21;
