# Supplementary material for: Hatching-Box: Automated in situ monitoring of Drosophila melanogaster development in standard rearing vials
Source: PLoS One. 2025 Sep 29;20(9):e0331556. doi: 10.1371/journal.pone.0331556 (PMC12478940; doi:10.1371/journal.pone.0331556)
Supplement: S1 File — (ZIP) [file pone.0331556.s008.zip › vial_holder.step]

ISO-10303-21;
HEADER;
FILE_DESCRIPTION(('FreeCAD Model'),'2;1');
FILE_NAME('Open CASCADE Shape Model','2024-01-23T10:17:10',('Author'),(
    ''),'Open CASCADE STEP processor 7.7','FreeCAD','Unknown');
FILE_SCHEMA(('AUTOMOTIVE_DESIGN { 1 0 10303 214 1 1 1 1 }'));
ENDSEC;
DATA;
#1 = APPLICATION_PROTOCOL_DEFINITION('international standard',
  'automotive_design',2000,#2);
#2 = APPLICATION_CONTEXT(
  'core data for automotive mechanical design processes');
#3 = SHAPE_DEFINITION_REPRESENTATION(#4,#10);
#4 = PRODUCT_DEFINITION_SHAPE('','',#5);
#5 = PRODUCT_DEFINITION('design','',#6,#9);
#6 = PRODUCT_DEFINITION_FORMATION('','',#7);
#7 = PRODUCT('Extrude','Extrude','',(#8));
#8 = PRODUCT_CONTEXT('',#2,'mechanical');
#9 = PRODUCT_DEFINITION_CONTEXT('part definition',#2,'design');
#10 = ADVANCED_BREP_SHAPE_REPRESENTATION('',(#11,#15),#849);
#11 = AXIS2_PLACEMENT_3D('',#12,#13,#14);
#12 = CARTESIAN_POINT('',(0.,0.,0.));
#13 = DIRECTION('',(0.,0.,1.));
#14 = DIRECTION('',(1.,0.,-0.));
#15 = MANIFOLD_SOLID_BREP('',#16);
#16 = CLOSED_SHELL('',(#17,#137,#213,#284,#331,#409,#487,#565,#643,#721,
    #799,#824));
#17 = ADVANCED_FACE('',(#18),#32,.T.);
#18 = FACE_BOUND('',#19,.T.);
#19 = EDGE_LOOP('',(#20,#55,#83,#111));
#20 = ORIENTED_EDGE('',*,*,#21,.T.);
#21 = EDGE_CURVE('',#22,#24,#26,.T.);
#22 = VERTEX_POINT('',#23);
#23 = CARTESIAN_POINT('',(-90.,-24.,0.));
#24 = VERTEX_POINT('',#25);
#25 = CARTESIAN_POINT('',(-90.,-24.,10.));
#26 = SURFACE_CURVE('',#27,(#31,#43),.PCURVE_S1.);
#27 = LINE('',#28,#29);
#28 = CARTESIAN_POINT('',(-90.,-24.,0.));
#29 = VECTOR('',#30,1.);
#30 = DIRECTION('',(0.,0.,1.));
#31 = PCURVE('',#32,#37);
#32 = PLANE('',#33);
#33 = AXIS2_PLACEMENT_3D('',#34,#35,#36);
#34 = CARTESIAN_POINT('',(-90.,-24.,0.));
#35 = DIRECTION('',(-1.,0.,0.));
#36 = DIRECTION('',(0.,1.,0.));
#37 = DEFINITIONAL_REPRESENTATION('',(#38),#42);
#38 = LINE('',#39,#40);
#39 = CARTESIAN_POINT('',(0.,0.));
#40 = VECTOR('',#41,1.);
#41 = DIRECTION('',(0.,-1.));
#42 = ( GEOMETRIC_REPRESENTATION_CONTEXT(2)
PARAMETRIC_REPRESENTATION_CONTEXT() REPRESENTATION_CONTEXT('2D SPACE',''
  ) );
#43 = PCURVE('',#44,#49);
#44 = PLANE('',#45);
#45 = AXIS2_PLACEMENT_3D('',#46,#47,#48);
#46 = CARTESIAN_POINT('',(90.,-24.,0.));
#47 = DIRECTION('',(0.,-1.,0.));
#48 = DIRECTION('',(-1.,0.,0.));
#49 = DEFINITIONAL_REPRESENTATION('',(#50),#54);
#50 = LINE('',#51,#52);
#51 = CARTESIAN_POINT('',(180.,0.));
#52 = VECTOR('',#53,1.);
#53 = DIRECTION('',(0.,-1.));
#54 = ( GEOMETRIC_REPRESENTATION_CONTEXT(2)
PARAMETRIC_REPRESENTATION_CONTEXT() REPRESENTATION_CONTEXT('2D SPACE',''
  ) );
#55 = ORIENTED_EDGE('',*,*,#56,.T.);
#56 = EDGE_CURVE('',#24,#57,#59,.T.);
#57 = VERTEX_POINT('',#58);
#58 = CARTESIAN_POINT('',(-90.,31.5,10.));
#59 = SURFACE_CURVE('',#60,(#64,#71),.PCURVE_S1.);
#60 = LINE('',#61,#62);
#61 = CARTESIAN_POINT('',(-90.,-24.,10.));
#62 = VECTOR('',#63,1.);
#63 = DIRECTION('',(0.,1.,0.));
#64 = PCURVE('',#32,#65);
#65 = DEFINITIONAL_REPRESENTATION('',(#66),#70);
#66 = LINE('',#67,#68);
#67 = CARTESIAN_POINT('',(0.,-10.));
#68 = VECTOR('',#69,1.);
#69 = DIRECTION('',(1.,0.));
#70 = ( GEOMETRIC_REPRESENTATION_CONTEXT(2)
PARAMETRIC_REPRESENTATION_CONTEXT() REPRESENTATION_CONTEXT('2D SPACE',''
  ) );
#71 = PCURVE('',#72,#77);
#72 = PLANE('',#73);
#73 = AXIS2_PLACEMENT_3D('',#74,#75,#76);
#74 = CARTESIAN_POINT('',(-1.777461184739E-15,3.123179873328,10.));
#75 = DIRECTION('',(0.,0.,1.));
#76 = DIRECTION('',(1.,0.,-0.));
#77 = DEFINITIONAL_REPRESENTATION('',(#78),#82);
#78 = LINE('',#79,#80);
#79 = CARTESIAN_POINT('',(-90.,-27.12317987332));
#80 = VECTOR('',#81,1.);
#81 = DIRECTION('',(0.,1.));
#82 = ( GEOMETRIC_REPRESENTATION_CONTEXT(2)
PARAMETRIC_REPRESENTATION_CONTEXT() REPRESENTATION_CONTEXT('2D SPACE',''
  ) );
#83 = ORIENTED_EDGE('',*,*,#84,.F.);
#84 = EDGE_CURVE('',#85,#57,#87,.T.);
#85 = VERTEX_POINT('',#86);
#86 = CARTESIAN_POINT('',(-90.,31.5,0.));
#87 = SURFACE_CURVE('',#88,(#92,#99),.PCURVE_S1.);
#88 = LINE('',#89,#90);
#89 = CARTESIAN_POINT('',(-90.,31.5,0.));
#90 = VECTOR('',#91,1.);
#91 = DIRECTION('',(0.,0.,1.));
#92 = PCURVE('',#32,#93);
#93 = DEFINITIONAL_REPRESENTATION('',(#94),#98);
#94 = LINE('',#95,#96);
#95 = CARTESIAN_POINT('',(55.5,0.));
#96 = VECTOR('',#97,1.);
#97 = DIRECTION('',(0.,-1.));
#98 = ( GEOMETRIC_REPRESENTATION_CONTEXT(2)
PARAMETRIC_REPRESENTATION_CONTEXT() REPRESENTATION_CONTEXT('2D SPACE',''
  ) );
#99 = PCURVE('',#100,#105);
#100 = PLANE('',#101);
#101 = AXIS2_PLACEMENT_3D('',#102,#103,#104);
#102 = CARTESIAN_POINT('',(-90.,31.5,0.));
#103 = DIRECTION('',(0.,1.,0.));
#104 = DIRECTION('',(1.,0.,0.));
#105 = DEFINITIONAL_REPRESENTATION('',(#106),#110);
#106 = LINE('',#107,#108);
#107 = CARTESIAN_POINT('',(0.,0.));
#108 = VECTOR('',#109,1.);
#109 = DIRECTION('',(0.,-1.));
#110 = ( GEOMETRIC_REPRESENTATION_CONTEXT(2)
PARAMETRIC_REPRESENTATION_CONTEXT() REPRESENTATION_CONTEXT('2D SPACE',''
  ) );
#111 = ORIENTED_EDGE('',*,*,#112,.F.);
#112 = EDGE_CURVE('',#22,#85,#113,.T.);
#113 = SURFACE_CURVE('',#114,(#118,#125),.PCURVE_S1.);
#114 = LINE('',#115,#116);
#115 = CARTESIAN_POINT('',(-90.,-24.,0.));
#116 = VECTOR('',#117,1.);
#117 = DIRECTION('',(0.,1.,0.));
#118 = PCURVE('',#32,#119);
#119 = DEFINITIONAL_REPRESENTATION('',(#120),#124);
#120 = LINE('',#121,#122);
#121 = CARTESIAN_POINT('',(0.,0.));
#122 = VECTOR('',#123,1.);
#123 = DIRECTION('',(1.,0.));
#124 = ( GEOMETRIC_REPRESENTATION_CONTEXT(2)
PARAMETRIC_REPRESENTATION_CONTEXT() REPRESENTATION_CONTEXT('2D SPACE',''
  ) );
#125 = PCURVE('',#126,#131);
#126 = PLANE('',#127);
#127 = AXIS2_PLACEMENT_3D('',#128,#129,#130);
#128 = CARTESIAN_POINT('',(-1.777461184739E-15,3.123179873328,0.));
#129 = DIRECTION('',(0.,0.,1.));
#130 = DIRECTION('',(1.,0.,-0.));
#131 = DEFINITIONAL_REPRESENTATION('',(#132),#136);
#132 = LINE('',#133,#134);
#133 = CARTESIAN_POINT('',(-90.,-27.12317987332));
#134 = VECTOR('',#135,1.);
#135 = DIRECTION('',(0.,1.));
#136 = ( GEOMETRIC_REPRESENTATION_CONTEXT(2)
PARAMETRIC_REPRESENTATION_CONTEXT() REPRESENTATION_CONTEXT('2D SPACE',''
  ) );
#137 = ADVANCED_FACE('',(#138),#100,.T.);
#138 = FACE_BOUND('',#139,.T.);
#139 = EDGE_LOOP('',(#140,#141,#164,#192));
#140 = ORIENTED_EDGE('',*,*,#84,.T.);
#141 = ORIENTED_EDGE('',*,*,#142,.T.);
#142 = EDGE_CURVE('',#57,#143,#145,.T.);
#143 = VERTEX_POINT('',#144);
#144 = CARTESIAN_POINT('',(90.,31.5,10.));
#145 = SURFACE_CURVE('',#146,(#150,#157),.PCURVE_S1.);
#146 = LINE('',#147,#148);
#147 = CARTESIAN_POINT('',(-90.,31.5,10.));
#148 = VECTOR('',#149,1.);
#149 = DIRECTION('',(1.,0.,0.));
#150 = PCURVE('',#100,#151);
#151 = DEFINITIONAL_REPRESENTATION('',(#152),#156);
#152 = LINE('',#153,#154);
#153 = CARTESIAN_POINT('',(0.,-10.));
#154 = VECTOR('',#155,1.);
#155 = DIRECTION('',(1.,0.));
#156 = ( GEOMETRIC_REPRESENTATION_CONTEXT(2)
PARAMETRIC_REPRESENTATION_CONTEXT() REPRESENTATION_CONTEXT('2D SPACE',''
  ) );
#157 = PCURVE('',#72,#158);
#158 = DEFINITIONAL_REPRESENTATION('',(#159),#163);
#159 = LINE('',#160,#161);
#160 = CARTESIAN_POINT('',(-90.,28.376820126672));
#161 = VECTOR('',#162,1.);
#162 = DIRECTION('',(1.,0.));
#163 = ( GEOMETRIC_REPRESENTATION_CONTEXT(2)
PARAMETRIC_REPRESENTATION_CONTEXT() REPRESENTATION_CONTEXT('2D SPACE',''
  ) );
#164 = ORIENTED_EDGE('',*,*,#165,.F.);
#165 = EDGE_CURVE('',#166,#143,#168,.T.);
#166 = VERTEX_POINT('',#167);
#167 = CARTESIAN_POINT('',(90.,31.5,0.));
#168 = SURFACE_CURVE('',#169,(#173,#180),.PCURVE_S1.);
#169 = LINE('',#170,#171);
#170 = CARTESIAN_POINT('',(90.,31.5,0.));
#171 = VECTOR('',#172,1.);
#172 = DIRECTION('',(0.,0.,1.));
#173 = PCURVE('',#100,#174);
#174 = DEFINITIONAL_REPRESENTATION('',(#175),#179);
#175 = LINE('',#176,#177);
#176 = CARTESIAN_POINT('',(180.,0.));
#177 = VECTOR('',#178,1.);
#178 = DIRECTION('',(0.,-1.));
#179 = ( GEOMETRIC_REPRESENTATION_CONTEXT(2)
PARAMETRIC_REPRESENTATION_CONTEXT() REPRESENTATION_CONTEXT('2D SPACE',''
  ) );
#180 = PCURVE('',#181,#186);
#181 = PLANE('',#182);
#182 = AXIS2_PLACEMENT_3D('',#183,#184,#185);
#183 = CARTESIAN_POINT('',(90.,31.5,0.));
#184 = DIRECTION('',(1.,0.,-0.));
#185 = DIRECTION('',(0.,-1.,0.));
#186 = DEFINITIONAL_REPRESENTATION('',(#187),#191);
#187 = LINE('',#188,#189);
#188 = CARTESIAN_POINT('',(0.,0.));
#189 = VECTOR('',#190,1.);
#190 = DIRECTION('',(0.,-1.));
#191 = ( GEOMETRIC_REPRESENTATION_CONTEXT(2)
PARAMETRIC_REPRESENTATION_CONTEXT() REPRESENTATION_CONTEXT('2D SPACE',''
  ) );
#192 = ORIENTED_EDGE('',*,*,#193,.F.);
#193 = EDGE_CURVE('',#85,#166,#194,.T.);
#194 = SURFACE_CURVE('',#195,(#199,#206),.PCURVE_S1.);
#195 = LINE('',#196,#197);
#196 = CARTESIAN_POINT('',(-90.,31.5,0.));
#197 = VECTOR('',#198,1.);
#198 = DIRECTION('',(1.,0.,0.));
#199 = PCURVE('',#100,#200);
#200 = DEFINITIONAL_REPRESENTATION('',(#201),#205);
#201 = LINE('',#202,#203);
#202 = CARTESIAN_POINT('',(0.,0.));
#203 = VECTOR('',#204,1.);
#204 = DIRECTION('',(1.,0.));
#205 = ( GEOMETRIC_REPRESENTATION_CONTEXT(2)
PARAMETRIC_REPRESENTATION_CONTEXT() REPRESENTATION_CONTEXT('2D SPACE',''
  ) );
#206 = PCURVE('',#126,#207);
#207 = DEFINITIONAL_REPRESENTATION('',(#208),#212);
#208 = LINE('',#209,#210);
#209 = CARTESIAN_POINT('',(-90.,28.376820126672));
#210 = VECTOR('',#211,1.);
#211 = DIRECTION('',(1.,0.));
#212 = ( GEOMETRIC_REPRESENTATION_CONTEXT(2)
PARAMETRIC_REPRESENTATION_CONTEXT() REPRESENTATION_CONTEXT('2D SPACE',''
  ) );
#213 = ADVANCED_FACE('',(#214),#181,.T.);
#214 = FACE_BOUND('',#215,.T.);
#215 = EDGE_LOOP('',(#216,#217,#240,#263));
#216 = ORIENTED_EDGE('',*,*,#165,.T.);
#217 = ORIENTED_EDGE('',*,*,#218,.T.);
#218 = EDGE_CURVE('',#143,#219,#221,.T.);
#219 = VERTEX_POINT('',#220);
#220 = CARTESIAN_POINT('',(90.,-24.,10.));
#221 = SURFACE_CURVE('',#222,(#226,#233),.PCURVE_S1.);
#222 = LINE('',#223,#224);
#223 = CARTESIAN_POINT('',(90.,31.5,10.));
#224 = VECTOR('',#225,1.);
#225 = DIRECTION('',(0.,-1.,0.));
#226 = PCURVE('',#181,#227);
#227 = DEFINITIONAL_REPRESENTATION('',(#228),#232);
#228 = LINE('',#229,#230);
#229 = CARTESIAN_POINT('',(0.,-10.));
#230 = VECTOR('',#231,1.);
#231 = DIRECTION('',(1.,0.));
#232 = ( GEOMETRIC_REPRESENTATION_CONTEXT(2)
PARAMETRIC_REPRESENTATION_CONTEXT() REPRESENTATION_CONTEXT('2D SPACE',''
  ) );
#233 = PCURVE('',#72,#234);
#234 = DEFINITIONAL_REPRESENTATION('',(#235),#239);
#235 = LINE('',#236,#237);
#236 = CARTESIAN_POINT('',(90.,28.376820126672));
#237 = VECTOR('',#238,1.);
#238 = DIRECTION('',(0.,-1.));
#239 = ( GEOMETRIC_REPRESENTATION_CONTEXT(2)
PARAMETRIC_REPRESENTATION_CONTEXT() REPRESENTATION_CONTEXT('2D SPACE',''
  ) );
#240 = ORIENTED_EDGE('',*,*,#241,.F.);
#241 = EDGE_CURVE('',#242,#219,#244,.T.);
#242 = VERTEX_POINT('',#243);
#243 = CARTESIAN_POINT('',(90.,-24.,0.));
#244 = SURFACE_CURVE('',#245,(#249,#256),.PCURVE_S1.);
#245 = LINE('',#246,#247);
#246 = CARTESIAN_POINT('',(90.,-24.,0.));
#247 = VECTOR('',#248,1.);
#248 = DIRECTION('',(0.,0.,1.));
#249 = PCURVE('',#181,#250);
#250 = DEFINITIONAL_REPRESENTATION('',(#251),#255);
#251 = LINE('',#252,#253);
#252 = CARTESIAN_POINT('',(55.5,0.));
#253 = VECTOR('',#254,1.);
#254 = DIRECTION('',(0.,-1.));
#255 = ( GEOMETRIC_REPRESENTATION_CONTEXT(2)
PARAMETRIC_REPRESENTATION_CONTEXT() REPRESENTATION_CONTEXT('2D SPACE',''
  ) );
#256 = PCURVE('',#44,#257);
#257 = DEFINITIONAL_REPRESENTATION('',(#258),#262);
#258 = LINE('',#259,#260);
#259 = CARTESIAN_POINT('',(0.,-0.));
#260 = VECTOR('',#261,1.);
#261 = DIRECTION('',(0.,-1.));
#262 = ( GEOMETRIC_REPRESENTATION_CONTEXT(2)
PARAMETRIC_REPRESENTATION_CONTEXT() REPRESENTATION_CONTEXT('2D SPACE',''
  ) );
#263 = ORIENTED_EDGE('',*,*,#264,.F.);
#264 = EDGE_CURVE('',#166,#242,#265,.T.);
#265 = SURFACE_CURVE('',#266,(#270,#277),.PCURVE_S1.);
#266 = LINE('',#267,#268);
#267 = CARTESIAN_POINT('',(90.,31.5,0.));
#268 = VECTOR('',#269,1.);
#269 = DIRECTION('',(0.,-1.,0.));
#270 = PCURVE('',#181,#271);
#271 = DEFINITIONAL_REPRESENTATION('',(#272),#276);
#272 = LINE('',#273,#274);
#273 = CARTESIAN_POINT('',(0.,0.));
#274 = VECTOR('',#275,1.);
#275 = DIRECTION('',(1.,0.));
#276 = ( GEOMETRIC_REPRESENTATION_CONTEXT(2)
PARAMETRIC_REPRESENTATION_CONTEXT() REPRESENTATION_CONTEXT('2D SPACE',''
  ) );
#277 = PCURVE('',#126,#278);
#278 = DEFINITIONAL_REPRESENTATION('',(#279),#283);
#279 = LINE('',#280,#281);
#280 = CARTESIAN_POINT('',(90.,28.376820126672));
#281 = VECTOR('',#282,1.);
#282 = DIRECTION('',(0.,-1.));
#283 = ( GEOMETRIC_REPRESENTATION_CONTEXT(2)
PARAMETRIC_REPRESENTATION_CONTEXT() REPRESENTATION_CONTEXT('2D SPACE',''
  ) );
#284 = ADVANCED_FACE('',(#285),#44,.T.);
#285 = FACE_BOUND('',#286,.T.);
#286 = EDGE_LOOP('',(#287,#288,#309,#310));
#287 = ORIENTED_EDGE('',*,*,#241,.T.);
#288 = ORIENTED_EDGE('',*,*,#289,.T.);
#289 = EDGE_CURVE('',#219,#24,#290,.T.);
#290 = SURFACE_CURVE('',#291,(#295,#302),.PCURVE_S1.);
#291 = LINE('',#292,#293);
#292 = CARTESIAN_POINT('',(90.,-24.,10.));
#293 = VECTOR('',#294,1.);
#294 = DIRECTION('',(-1.,0.,0.));
#295 = PCURVE('',#44,#296);
#296 = DEFINITIONAL_REPRESENTATION('',(#297),#301);
#297 = LINE('',#298,#299);
#298 = CARTESIAN_POINT('',(0.,-10.));
#299 = VECTOR('',#300,1.);
#300 = DIRECTION('',(1.,0.));
#301 = ( GEOMETRIC_REPRESENTATION_CONTEXT(2)
PARAMETRIC_REPRESENTATION_CONTEXT() REPRESENTATION_CONTEXT('2D SPACE',''
  ) );
#302 = PCURVE('',#72,#303);
#303 = DEFINITIONAL_REPRESENTATION('',(#304),#308);
#304 = LINE('',#305,#306);
#305 = CARTESIAN_POINT('',(90.,-27.12317987332));
#306 = VECTOR('',#307,1.);
#307 = DIRECTION('',(-1.,0.));
#308 = ( GEOMETRIC_REPRESENTATION_CONTEXT(2)
PARAMETRIC_REPRESENTATION_CONTEXT() REPRESENTATION_CONTEXT('2D SPACE',''
  ) );
#309 = ORIENTED_EDGE('',*,*,#21,.F.);
#310 = ORIENTED_EDGE('',*,*,#311,.F.);
#311 = EDGE_CURVE('',#242,#22,#312,.T.);
#312 = SURFACE_CURVE('',#313,(#317,#324),.PCURVE_S1.);
#313 = LINE('',#314,#315);
#314 = CARTESIAN_POINT('',(90.,-24.,0.));
#315 = VECTOR('',#316,1.);
#316 = DIRECTION('',(-1.,0.,0.));
#317 = PCURVE('',#44,#318);
#318 = DEFINITIONAL_REPRESENTATION('',(#319),#323);
#319 = LINE('',#320,#321);
#320 = CARTESIAN_POINT('',(0.,-0.));
#321 = VECTOR('',#322,1.);
#322 = DIRECTION('',(1.,0.));
#323 = ( GEOMETRIC_REPRESENTATION_CONTEXT(2)
PARAMETRIC_REPRESENTATION_CONTEXT() REPRESENTATION_CONTEXT('2D SPACE',''
  ) );
#324 = PCURVE('',#126,#325);
#325 = DEFINITIONAL_REPRESENTATION('',(#326),#330);
#326 = LINE('',#327,#328);
#327 = CARTESIAN_POINT('',(90.,-27.12317987332));
#328 = VECTOR('',#329,1.);
#329 = DIRECTION('',(-1.,0.));
#330 = ( GEOMETRIC_REPRESENTATION_CONTEXT(2)
PARAMETRIC_REPRESENTATION_CONTEXT() REPRESENTATION_CONTEXT('2D SPACE',''
  ) );
#331 = ADVANCED_FACE('',(#332),#346,.F.);
#332 = FACE_BOUND('',#333,.T.);
#333 = EDGE_LOOP('',(#334,#364,#386,#387));
#334 = ORIENTED_EDGE('',*,*,#335,.T.);
#335 = EDGE_CURVE('',#336,#338,#340,.T.);
#336 = VERTEX_POINT('',#337);
#337 = CARTESIAN_POINT('',(21.,0.,0.));
#338 = VERTEX_POINT('',#339);
#339 = CARTESIAN_POINT('',(21.,0.,10.));
#340 = SEAM_CURVE('',#341,(#345,#357),.PCURVE_S1.);
#341 = LINE('',#342,#343);
#342 = CARTESIAN_POINT('',(21.,0.,0.));
#343 = VECTOR('',#344,1.);
#344 = DIRECTION('',(0.,0.,1.));
#345 = PCURVE('',#346,#351);
#346 = CYLINDRICAL_SURFACE('',#347,21.);
#347 = AXIS2_PLACEMENT_3D('',#348,#349,#350);
#348 = CARTESIAN_POINT('',(0.,0.,0.));
#349 = DIRECTION('',(-0.,-0.,-1.));
#350 = DIRECTION('',(1.,0.,0.));
#351 = DEFINITIONAL_REPRESENTATION('',(#352),#356);
#352 = LINE('',#353,#354);
#353 = CARTESIAN_POINT('',(-0.,0.));
#354 = VECTOR('',#355,1.);
#355 = DIRECTION('',(-0.,-1.));
#356 = ( GEOMETRIC_REPRESENTATION_CONTEXT(2)
PARAMETRIC_REPRESENTATION_CONTEXT() REPRESENTATION_CONTEXT('2D SPACE',''
  ) );
#357 = PCURVE('',#346,#358);
#358 = DEFINITIONAL_REPRESENTATION('',(#359),#363);
#359 = LINE('',#360,#361);
#360 = CARTESIAN_POINT('',(-6.28318530718,0.));
#361 = VECTOR('',#362,1.);
#362 = DIRECTION('',(-0.,-1.));
#363 = ( GEOMETRIC_REPRESENTATION_CONTEXT(2)
PARAMETRIC_REPRESENTATION_CONTEXT() REPRESENTATION_CONTEXT('2D SPACE',''
  ) );
#364 = ORIENTED_EDGE('',*,*,#365,.T.);
#365 = EDGE_CURVE('',#338,#338,#366,.T.);
#366 = SURFACE_CURVE('',#367,(#372,#379),.PCURVE_S1.);
#367 = CIRCLE('',#368,21.);
#368 = AXIS2_PLACEMENT_3D('',#369,#370,#371);
#369 = CARTESIAN_POINT('',(0.,0.,10.));
#370 = DIRECTION('',(0.,0.,1.));
#371 = DIRECTION('',(1.,0.,0.));
#372 = PCURVE('',#346,#373);
#373 = DEFINITIONAL_REPRESENTATION('',(#374),#378);
#374 = LINE('',#375,#376);
#375 = CARTESIAN_POINT('',(-0.,-10.));
#376 = VECTOR('',#377,1.);
#377 = DIRECTION('',(-1.,0.));
#378 = ( GEOMETRIC_REPRESENTATION_CONTEXT(2)
PARAMETRIC_REPRESENTATION_CONTEXT() REPRESENTATION_CONTEXT('2D SPACE',''
  ) );
#379 = PCURVE('',#72,#380);
#380 = DEFINITIONAL_REPRESENTATION('',(#381),#385);
#381 = CIRCLE('',#382,21.);
#382 = AXIS2_PLACEMENT_2D('',#383,#384);
#383 = CARTESIAN_POINT('',(1.777461184739E-15,-3.123179873328));
#384 = DIRECTION('',(1.,0.));
#385 = ( GEOMETRIC_REPRESENTATION_CONTEXT(2)
PARAMETRIC_REPRESENTATION_CONTEXT() REPRESENTATION_CONTEXT('2D SPACE',''
  ) );
#386 = ORIENTED_EDGE('',*,*,#335,.F.);
#387 = ORIENTED_EDGE('',*,*,#388,.F.);
#388 = EDGE_CURVE('',#336,#336,#389,.T.);
#389 = SURFACE_CURVE('',#390,(#395,#402),.PCURVE_S1.);
#390 = CIRCLE('',#391,21.);
#391 = AXIS2_PLACEMENT_3D('',#392,#393,#394);
#392 = CARTESIAN_POINT('',(0.,0.,0.));
#393 = DIRECTION('',(0.,0.,1.));
#394 = DIRECTION('',(1.,0.,0.));
#395 = PCURVE('',#346,#396);
#396 = DEFINITIONAL_REPRESENTATION('',(#397),#401);
#397 = LINE('',#398,#399);
#398 = CARTESIAN_POINT('',(-0.,0.));
#399 = VECTOR('',#400,1.);
#400 = DIRECTION('',(-1.,0.));
#401 = ( GEOMETRIC_REPRESENTATION_CONTEXT(2)
PARAMETRIC_REPRESENTATION_CONTEXT() REPRESENTATION_CONTEXT('2D SPACE',''
  ) );
#402 = PCURVE('',#126,#403);
#403 = DEFINITIONAL_REPRESENTATION('',(#404),#408);
#404 = CIRCLE('',#405,21.);
#405 = AXIS2_PLACEMENT_2D('',#406,#407);
#406 = CARTESIAN_POINT('',(1.777461184739E-15,-3.123179873328));
#407 = DIRECTION('',(1.,0.));
#408 = ( GEOMETRIC_REPRESENTATION_CONTEXT(2)
PARAMETRIC_REPRESENTATION_CONTEXT() REPRESENTATION_CONTEXT('2D SPACE',''
  ) );
#409 = ADVANCED_FACE('',(#410),#424,.F.);
#410 = FACE_BOUND('',#411,.T.);
#411 = EDGE_LOOP('',(#412,#442,#464,#465));
#412 = ORIENTED_EDGE('',*,*,#413,.T.);
#413 = EDGE_CURVE('',#414,#416,#418,.T.);
#414 = VERTEX_POINT('',#415);
#415 = CARTESIAN_POINT('',(71.1,0.,0.));
#416 = VERTEX_POINT('',#417);
#417 = CARTESIAN_POINT('',(71.1,0.,10.));
#418 = SEAM_CURVE('',#419,(#423,#435),.PCURVE_S1.);
#419 = LINE('',#420,#421);
#420 = CARTESIAN_POINT('',(71.1,0.,0.));
#421 = VECTOR('',#422,1.);
#422 = DIRECTION('',(0.,0.,1.));
#423 = PCURVE('',#424,#429);
#424 = CYLINDRICAL_SURFACE('',#425,21.);
#425 = AXIS2_PLACEMENT_3D('',#426,#427,#428);
#426 = CARTESIAN_POINT('',(50.1,0.,0.));
#427 = DIRECTION('',(-0.,-0.,-1.));
#428 = DIRECTION('',(1.,0.,0.));
#429 = DEFINITIONAL_REPRESENTATION('',(#430),#434);
#430 = LINE('',#431,#432);
#431 = CARTESIAN_POINT('',(-0.,0.));
#432 = VECTOR('',#433,1.);
#433 = DIRECTION('',(-0.,-1.));
#434 = ( GEOMETRIC_REPRESENTATION_CONTEXT(2)
PARAMETRIC_REPRESENTATION_CONTEXT() REPRESENTATION_CONTEXT('2D SPACE',''
  ) );
#435 = PCURVE('',#424,#436);
#436 = DEFINITIONAL_REPRESENTATION('',(#437),#441);
#437 = LINE('',#438,#439);
#438 = CARTESIAN_POINT('',(-6.28318530718,0.));
#439 = VECTOR('',#440,1.);
#440 = DIRECTION('',(-0.,-1.));
#441 = ( GEOMETRIC_REPRESENTATION_CONTEXT(2)
PARAMETRIC_REPRESENTATION_CONTEXT() REPRESENTATION_CONTEXT('2D SPACE',''
  ) );
#442 = ORIENTED_EDGE('',*,*,#443,.T.);
#443 = EDGE_CURVE('',#416,#416,#444,.T.);
#444 = SURFACE_CURVE('',#445,(#450,#457),.PCURVE_S1.);
#445 = CIRCLE('',#446,21.);
#446 = AXIS2_PLACEMENT_3D('',#447,#448,#449);
#447 = CARTESIAN_POINT('',(50.1,0.,10.));
#448 = DIRECTION('',(0.,0.,1.));
#449 = DIRECTION('',(1.,0.,0.));
#450 = PCURVE('',#424,#451);
#451 = DEFINITIONAL_REPRESENTATION('',(#452),#456);
#452 = LINE('',#453,#454);
#453 = CARTESIAN_POINT('',(-0.,-10.));
#454 = VECTOR('',#455,1.);
#455 = DIRECTION('',(-1.,0.));
#456 = ( GEOMETRIC_REPRESENTATION_CONTEXT(2)
PARAMETRIC_REPRESENTATION_CONTEXT() REPRESENTATION_CONTEXT('2D SPACE',''
  ) );
#457 = PCURVE('',#72,#458);
#458 = DEFINITIONAL_REPRESENTATION('',(#459),#463);
#459 = CIRCLE('',#460,21.);
#460 = AXIS2_PLACEMENT_2D('',#461,#462);
#461 = CARTESIAN_POINT('',(50.1,-3.123179873328));
#462 = DIRECTION('',(1.,0.));
#463 = ( GEOMETRIC_REPRESENTATION_CONTEXT(2)
PARAMETRIC_REPRESENTATION_CONTEXT() REPRESENTATION_CONTEXT('2D SPACE',''
  ) );
#464 = ORIENTED_EDGE('',*,*,#413,.F.);
#465 = ORIENTED_EDGE('',*,*,#466,.F.);
#466 = EDGE_CURVE('',#414,#414,#467,.T.);
#467 = SURFACE_CURVE('',#468,(#473,#480),.PCURVE_S1.);
#468 = CIRCLE('',#469,21.);
#469 = AXIS2_PLACEMENT_3D('',#470,#471,#472);
#470 = CARTESIAN_POINT('',(50.1,0.,0.));
#471 = DIRECTION('',(0.,0.,1.));
#472 = DIRECTION('',(1.,0.,0.));
#473 = PCURVE('',#424,#474);
#474 = DEFINITIONAL_REPRESENTATION('',(#475),#479);
#475 = LINE('',#476,#477);
#476 = CARTESIAN_POINT('',(-0.,0.));
#477 = VECTOR('',#478,1.);
#478 = DIRECTION('',(-1.,0.));
#479 = ( GEOMETRIC_REPRESENTATION_CONTEXT(2)
PARAMETRIC_REPRESENTATION_CONTEXT() REPRESENTATION_CONTEXT('2D SPACE',''
  ) );
#480 = PCURVE('',#126,#481);
#481 = DEFINITIONAL_REPRESENTATION('',(#482),#486);
#482 = CIRCLE('',#483,21.);
#483 = AXIS2_PLACEMENT_2D('',#484,#485);
#484 = CARTESIAN_POINT('',(50.1,-3.123179873328));
#485 = DIRECTION('',(1.,0.));
#486 = ( GEOMETRIC_REPRESENTATION_CONTEXT(2)
PARAMETRIC_REPRESENTATION_CONTEXT() REPRESENTATION_CONTEXT('2D SPACE',''
  ) );
#487 = ADVANCED_FACE('',(#488),#502,.F.);
#488 = FACE_BOUND('',#489,.T.);
#489 = EDGE_LOOP('',(#490,#520,#542,#543));
#490 = ORIENTED_EDGE('',*,*,#491,.T.);
#491 = EDGE_CURVE('',#492,#494,#496,.T.);
#492 = VERTEX_POINT('',#493);
#493 = CARTESIAN_POINT('',(-29.1,0.,0.));
#494 = VERTEX_POINT('',#495);
#495 = CARTESIAN_POINT('',(-29.1,0.,10.));
#496 = SEAM_CURVE('',#497,(#501,#513),.PCURVE_S1.);
#497 = LINE('',#498,#499);
#498 = CARTESIAN_POINT('',(-29.1,0.,0.));
#499 = VECTOR('',#500,1.);
#500 = DIRECTION('',(0.,0.,1.));
#501 = PCURVE('',#502,#507);
#502 = CYLINDRICAL_SURFACE('',#503,21.);
#503 = AXIS2_PLACEMENT_3D('',#504,#505,#506);
#504 = CARTESIAN_POINT('',(-50.1,0.,0.));
#505 = DIRECTION('',(-0.,-0.,-1.));
#506 = DIRECTION('',(1.,0.,0.));
#507 = DEFINITIONAL_REPRESENTATION('',(#508),#512);
#508 = LINE('',#509,#510);
#509 = CARTESIAN_POINT('',(-0.,0.));
#510 = VECTOR('',#511,1.);
#511 = DIRECTION('',(-0.,-1.));
#512 = ( GEOMETRIC_REPRESENTATION_CONTEXT(2)
PARAMETRIC_REPRESENTATION_CONTEXT() REPRESENTATION_CONTEXT('2D SPACE',''
  ) );
#513 = PCURVE('',#502,#514);
#514 = DEFINITIONAL_REPRESENTATION('',(#515),#519);
#515 = LINE('',#516,#517);
#516 = CARTESIAN_POINT('',(-6.28318530718,0.));
#517 = VECTOR('',#518,1.);
#518 = DIRECTION('',(-0.,-1.));
#519 = ( GEOMETRIC_REPRESENTATION_CONTEXT(2)
PARAMETRIC_REPRESENTATION_CONTEXT() REPRESENTATION_CONTEXT('2D SPACE',''
  ) );
#520 = ORIENTED_EDGE('',*,*,#521,.T.);
#521 = EDGE_CURVE('',#494,#494,#522,.T.);
#522 = SURFACE_CURVE('',#523,(#528,#535),.PCURVE_S1.);
#523 = CIRCLE('',#524,21.);
#524 = AXIS2_PLACEMENT_3D('',#525,#526,#527);
#525 = CARTESIAN_POINT('',(-50.1,0.,10.));
#526 = DIRECTION('',(0.,0.,1.));
#527 = DIRECTION('',(1.,0.,0.));
#528 = PCURVE('',#502,#529);
#529 = DEFINITIONAL_REPRESENTATION('',(#530),#534);
#530 = LINE('',#531,#532);
#531 = CARTESIAN_POINT('',(-0.,-10.));
#532 = VECTOR('',#533,1.);
#533 = DIRECTION('',(-1.,0.));
#534 = ( GEOMETRIC_REPRESENTATION_CONTEXT(2)
PARAMETRIC_REPRESENTATION_CONTEXT() REPRESENTATION_CONTEXT('2D SPACE',''
  ) );
#535 = PCURVE('',#72,#536);
#536 = DEFINITIONAL_REPRESENTATION('',(#537),#541);
#537 = CIRCLE('',#538,21.);
#538 = AXIS2_PLACEMENT_2D('',#539,#540);
#539 = CARTESIAN_POINT('',(-50.1,-3.123179873328));
#540 = DIRECTION('',(1.,0.));
#541 = ( GEOMETRIC_REPRESENTATION_CONTEXT(2)
PARAMETRIC_REPRESENTATION_CONTEXT() REPRESENTATION_CONTEXT('2D SPACE',''
  ) );
#542 = ORIENTED_EDGE('',*,*,#491,.F.);
#543 = ORIENTED_EDGE('',*,*,#544,.F.);
#544 = EDGE_CURVE('',#492,#492,#545,.T.);
#545 = SURFACE_CURVE('',#546,(#551,#558),.PCURVE_S1.);
#546 = CIRCLE('',#547,21.);
#547 = AXIS2_PLACEMENT_3D('',#548,#549,#550);
#548 = CARTESIAN_POINT('',(-50.1,0.,0.));
#549 = DIRECTION('',(0.,0.,1.));
#550 = DIRECTION('',(1.,0.,0.));
#551 = PCURVE('',#502,#552);
#552 = DEFINITIONAL_REPRESENTATION('',(#553),#557);
#553 = LINE('',#554,#555);
#554 = CARTESIAN_POINT('',(-0.,0.));
#555 = VECTOR('',#556,1.);
#556 = DIRECTION('',(-1.,0.));
#557 = ( GEOMETRIC_REPRESENTATION_CONTEXT(2)
PARAMETRIC_REPRESENTATION_CONTEXT() REPRESENTATION_CONTEXT('2D SPACE',''
  ) );
#558 = PCURVE('',#126,#559);
#559 = DEFINITIONAL_REPRESENTATION('',(#560),#564);
#560 = CIRCLE('',#561,21.);
#561 = AXIS2_PLACEMENT_2D('',#562,#563);
#562 = CARTESIAN_POINT('',(-50.1,-3.123179873328));
#563 = DIRECTION('',(1.,0.));
#564 = ( GEOMETRIC_REPRESENTATION_CONTEXT(2)
PARAMETRIC_REPRESENTATION_CONTEXT() REPRESENTATION_CONTEXT('2D SPACE',''
  ) );
#565 = ADVANCED_FACE('',(#566),#580,.F.);
#566 = FACE_BOUND('',#567,.T.);
#567 = EDGE_LOOP('',(#568,#598,#620,#621));
#568 = ORIENTED_EDGE('',*,*,#569,.T.);
#569 = EDGE_CURVE('',#570,#572,#574,.T.);
#570 = VERTEX_POINT('',#571);
#571 = CARTESIAN_POINT('',(-57.825,25.075,0.));
#572 = VERTEX_POINT('',#573);
#573 = CARTESIAN_POINT('',(-57.825,25.075,10.));
#574 = SEAM_CURVE('',#575,(#579,#591),.PCURVE_S1.);
#575 = LINE('',#576,#577);
#576 = CARTESIAN_POINT('',(-57.825,25.075,0.));
#577 = VECTOR('',#578,1.);
#578 = DIRECTION('',(0.,0.,1.));
#579 = PCURVE('',#580,#585);
#580 = CYLINDRICAL_SURFACE('',#581,2.125);
#581 = AXIS2_PLACEMENT_3D('',#582,#583,#584);
#582 = CARTESIAN_POINT('',(-59.95,25.075,0.));
#583 = DIRECTION('',(-0.,-0.,-1.));
#584 = DIRECTION('',(1.,0.,0.));
#585 = DEFINITIONAL_REPRESENTATION('',(#586),#590);
#586 = LINE('',#587,#588);
#587 = CARTESIAN_POINT('',(-0.,0.));
#588 = VECTOR('',#589,1.);
#589 = DIRECTION('',(-0.,-1.));
#590 = ( GEOMETRIC_REPRESENTATION_CONTEXT(2)
PARAMETRIC_REPRESENTATION_CONTEXT() REPRESENTATION_CONTEXT('2D SPACE',''
  ) );
#591 = PCURVE('',#580,#592);
#592 = DEFINITIONAL_REPRESENTATION('',(#593),#597);
#593 = LINE('',#594,#595);
#594 = CARTESIAN_POINT('',(-6.28318530718,0.));
#595 = VECTOR('',#596,1.);
#596 = DIRECTION('',(-0.,-1.));
#597 = ( GEOMETRIC_REPRESENTATION_CONTEXT(2)
PARAMETRIC_REPRESENTATION_CONTEXT() REPRESENTATION_CONTEXT('2D SPACE',''
  ) );
#598 = ORIENTED_EDGE('',*,*,#599,.T.);
#599 = EDGE_CURVE('',#572,#572,#600,.T.);
#600 = SURFACE_CURVE('',#601,(#606,#613),.PCURVE_S1.);
#601 = CIRCLE('',#602,2.125);
#602 = AXIS2_PLACEMENT_3D('',#603,#604,#605);
#603 = CARTESIAN_POINT('',(-59.95,25.075,10.));
#604 = DIRECTION('',(0.,0.,1.));
#605 = DIRECTION('',(1.,0.,0.));
#606 = PCURVE('',#580,#607);
#607 = DEFINITIONAL_REPRESENTATION('',(#608),#612);
#608 = LINE('',#609,#610);
#609 = CARTESIAN_POINT('',(-0.,-10.));
#610 = VECTOR('',#611,1.);
#611 = DIRECTION('',(-1.,0.));
#612 = ( GEOMETRIC_REPRESENTATION_CONTEXT(2)
PARAMETRIC_REPRESENTATION_CONTEXT() REPRESENTATION_CONTEXT('2D SPACE',''
  ) );
#613 = PCURVE('',#72,#614);
#614 = DEFINITIONAL_REPRESENTATION('',(#615),#619);
#615 = CIRCLE('',#616,2.125);
#616 = AXIS2_PLACEMENT_2D('',#617,#618);
#617 = CARTESIAN_POINT('',(-59.95,21.951820126672));
#618 = DIRECTION('',(1.,0.));
#619 = ( GEOMETRIC_REPRESENTATION_CONTEXT(2)
PARAMETRIC_REPRESENTATION_CONTEXT() REPRESENTATION_CONTEXT('2D SPACE',''
  ) );
#620 = ORIENTED_EDGE('',*,*,#569,.F.);
#621 = ORIENTED_EDGE('',*,*,#622,.F.);
#622 = EDGE_CURVE('',#570,#570,#623,.T.);
#623 = SURFACE_CURVE('',#624,(#629,#636),.PCURVE_S1.);
#624 = CIRCLE('',#625,2.125);
#625 = AXIS2_PLACEMENT_3D('',#626,#627,#628);
#626 = CARTESIAN_POINT('',(-59.95,25.075,0.));
#627 = DIRECTION('',(0.,0.,1.));
#628 = DIRECTION('',(1.,0.,0.));
#629 = PCURVE('',#580,#630);
#630 = DEFINITIONAL_REPRESENTATION('',(#631),#635);
#631 = LINE('',#632,#633);
#632 = CARTESIAN_POINT('',(-0.,0.));
#633 = VECTOR('',#634,1.);
#634 = DIRECTION('',(-1.,0.));
#635 = ( GEOMETRIC_REPRESENTATION_CONTEXT(2)
PARAMETRIC_REPRESENTATION_CONTEXT() REPRESENTATION_CONTEXT('2D SPACE',''
  ) );
#636 = PCURVE('',#126,#637);
#637 = DEFINITIONAL_REPRESENTATION('',(#638),#642);
#638 = CIRCLE('',#639,2.125);
#639 = AXIS2_PLACEMENT_2D('',#640,#641);
#640 = CARTESIAN_POINT('',(-59.95,21.951820126672));
#641 = DIRECTION('',(1.,0.));
#642 = ( GEOMETRIC_REPRESENTATION_CONTEXT(2)
PARAMETRIC_REPRESENTATION_CONTEXT() REPRESENTATION_CONTEXT('2D SPACE',''
  ) );
#643 = ADVANCED_FACE('',(#644),#658,.F.);
#644 = FACE_BOUND('',#645,.T.);
#645 = EDGE_LOOP('',(#646,#676,#698,#699));
#646 = ORIENTED_EDGE('',*,*,#647,.T.);
#647 = EDGE_CURVE('',#648,#650,#652,.T.);
#648 = VERTEX_POINT('',#649);
#649 = CARTESIAN_POINT('',(62.075,25.075,0.));
#650 = VERTEX_POINT('',#651);
#651 = CARTESIAN_POINT('',(62.075,25.075,10.));
#652 = SEAM_CURVE('',#653,(#657,#669),.PCURVE_S1.);
#653 = LINE('',#654,#655);
#654 = CARTESIAN_POINT('',(62.075,25.075,0.));
#655 = VECTOR('',#656,1.);
#656 = DIRECTION('',(0.,0.,1.));
#657 = PCURVE('',#658,#663);
#658 = CYLINDRICAL_SURFACE('',#659,2.125);
#659 = AXIS2_PLACEMENT_3D('',#660,#661,#662);
#660 = CARTESIAN_POINT('',(59.95,25.075,0.));
#661 = DIRECTION('',(-0.,-0.,-1.));
#662 = DIRECTION('',(1.,0.,0.));
#663 = DEFINITIONAL_REPRESENTATION('',(#664),#668);
#664 = LINE('',#665,#666);
#665 = CARTESIAN_POINT('',(-0.,0.));
#666 = VECTOR('',#667,1.);
#667 = DIRECTION('',(-0.,-1.));
#668 = ( GEOMETRIC_REPRESENTATION_CONTEXT(2)
PARAMETRIC_REPRESENTATION_CONTEXT() REPRESENTATION_CONTEXT('2D SPACE',''
  ) );
#669 = PCURVE('',#658,#670);
#670 = DEFINITIONAL_REPRESENTATION('',(#671),#675);
#671 = LINE('',#672,#673);
#672 = CARTESIAN_POINT('',(-6.28318530718,0.));
#673 = VECTOR('',#674,1.);
#674 = DIRECTION('',(-0.,-1.));
#675 = ( GEOMETRIC_REPRESENTATION_CONTEXT(2)
PARAMETRIC_REPRESENTATION_CONTEXT() REPRESENTATION_CONTEXT('2D SPACE',''
  ) );
#676 = ORIENTED_EDGE('',*,*,#677,.T.);
#677 = EDGE_CURVE('',#650,#650,#678,.T.);
#678 = SURFACE_CURVE('',#679,(#684,#691),.PCURVE_S1.);
#679 = CIRCLE('',#680,2.125);
#680 = AXIS2_PLACEMENT_3D('',#681,#682,#683);
#681 = CARTESIAN_POINT('',(59.95,25.075,10.));
#682 = DIRECTION('',(0.,0.,1.));
#683 = DIRECTION('',(1.,0.,0.));
#684 = PCURVE('',#658,#685);
#685 = DEFINITIONAL_REPRESENTATION('',(#686),#690);
#686 = LINE('',#687,#688);
#687 = CARTESIAN_POINT('',(-0.,-10.));
#688 = VECTOR('',#689,1.);
#689 = DIRECTION('',(-1.,0.));
#690 = ( GEOMETRIC_REPRESENTATION_CONTEXT(2)
PARAMETRIC_REPRESENTATION_CONTEXT() REPRESENTATION_CONTEXT('2D SPACE',''
  ) );
#691 = PCURVE('',#72,#692);
#692 = DEFINITIONAL_REPRESENTATION('',(#693),#697);
#693 = CIRCLE('',#694,2.125);
#694 = AXIS2_PLACEMENT_2D('',#695,#696);
#695 = CARTESIAN_POINT('',(59.95,21.951820126672));
#696 = DIRECTION('',(1.,0.));
#697 = ( GEOMETRIC_REPRESENTATION_CONTEXT(2)
PARAMETRIC_REPRESENTATION_CONTEXT() REPRESENTATION_CONTEXT('2D SPACE',''
  ) );
#698 = ORIENTED_EDGE('',*,*,#647,.F.);
#699 = ORIENTED_EDGE('',*,*,#700,.F.);
#700 = EDGE_CURVE('',#648,#648,#701,.T.);
#701 = SURFACE_CURVE('',#702,(#707,#714),.PCURVE_S1.);
#702 = CIRCLE('',#703,2.125);
#703 = AXIS2_PLACEMENT_3D('',#704,#705,#706);
#704 = CARTESIAN_POINT('',(59.95,25.075,0.));
#705 = DIRECTION('',(0.,0.,1.));
#706 = DIRECTION('',(1.,0.,0.));
#707 = PCURVE('',#658,#708);
#708 = DEFINITIONAL_REPRESENTATION('',(#709),#713);
#709 = LINE('',#710,#711);
#710 = CARTESIAN_POINT('',(-0.,0.));
#711 = VECTOR('',#712,1.);
#712 = DIRECTION('',(-1.,0.));
#713 = ( GEOMETRIC_REPRESENTATION_CONTEXT(2)
PARAMETRIC_REPRESENTATION_CONTEXT() REPRESENTATION_CONTEXT('2D SPACE',''
  ) );
#714 = PCURVE('',#126,#715);
#715 = DEFINITIONAL_REPRESENTATION('',(#716),#720);
#716 = CIRCLE('',#717,2.125);
#717 = AXIS2_PLACEMENT_2D('',#718,#719);
#718 = CARTESIAN_POINT('',(59.95,21.951820126672));
#719 = DIRECTION('',(1.,0.));
#720 = ( GEOMETRIC_REPRESENTATION_CONTEXT(2)
PARAMETRIC_REPRESENTATION_CONTEXT() REPRESENTATION_CONTEXT('2D SPACE',''
  ) );
#721 = ADVANCED_FACE('',(#722),#736,.F.);
#722 = FACE_BOUND('',#723,.T.);
#723 = EDGE_LOOP('',(#724,#754,#776,#777));
#724 = ORIENTED_EDGE('',*,*,#725,.T.);
#725 = EDGE_CURVE('',#726,#728,#730,.T.);
#726 = VERTEX_POINT('',#727);
#727 = CARTESIAN_POINT('',(2.125,25.075,0.));
#728 = VERTEX_POINT('',#729);
#729 = CARTESIAN_POINT('',(2.125,25.075,10.));
#730 = SEAM_CURVE('',#731,(#735,#747),.PCURVE_S1.);
#731 = LINE('',#732,#733);
#732 = CARTESIAN_POINT('',(2.125,25.075,0.));
#733 = VECTOR('',#734,1.);
#734 = DIRECTION('',(0.,0.,1.));
#735 = PCURVE('',#736,#741);
#736 = CYLINDRICAL_SURFACE('',#737,2.125);
#737 = AXIS2_PLACEMENT_3D('',#738,#739,#740);
#738 = CARTESIAN_POINT('',(0.,25.075,0.));
#739 = DIRECTION('',(-0.,-0.,-1.));
#740 = DIRECTION('',(1.,0.,0.));
#741 = DEFINITIONAL_REPRESENTATION('',(#742),#746);
#742 = LINE('',#743,#744);
#743 = CARTESIAN_POINT('',(-0.,0.));
#744 = VECTOR('',#745,1.);
#745 = DIRECTION('',(-0.,-1.));
#746 = ( GEOMETRIC_REPRESENTATION_CONTEXT(2)
PARAMETRIC_REPRESENTATION_CONTEXT() REPRESENTATION_CONTEXT('2D SPACE',''
  ) );
#747 = PCURVE('',#736,#748);
#748 = DEFINITIONAL_REPRESENTATION('',(#749),#753);
#749 = LINE('',#750,#751);
#750 = CARTESIAN_POINT('',(-6.28318530718,0.));
#751 = VECTOR('',#752,1.);
#752 = DIRECTION('',(-0.,-1.));
#753 = ( GEOMETRIC_REPRESENTATION_CONTEXT(2)
PARAMETRIC_REPRESENTATION_CONTEXT() REPRESENTATION_CONTEXT('2D SPACE',''
  ) );
#754 = ORIENTED_EDGE('',*,*,#755,.T.);
#755 = EDGE_CURVE('',#728,#728,#756,.T.);
#756 = SURFACE_CURVE('',#757,(#762,#769),.PCURVE_S1.);
#757 = CIRCLE('',#758,2.125);
#758 = AXIS2_PLACEMENT_3D('',#759,#760,#761);
#759 = CARTESIAN_POINT('',(0.,25.075,10.));
#760 = DIRECTION('',(0.,0.,1.));
#761 = DIRECTION('',(1.,0.,0.));
#762 = PCURVE('',#736,#763);
#763 = DEFINITIONAL_REPRESENTATION('',(#764),#768);
#764 = LINE('',#765,#766);
#765 = CARTESIAN_POINT('',(-0.,-10.));
#766 = VECTOR('',#767,1.);
#767 = DIRECTION('',(-1.,0.));
#768 = ( GEOMETRIC_REPRESENTATION_CONTEXT(2)
PARAMETRIC_REPRESENTATION_CONTEXT() REPRESENTATION_CONTEXT('2D SPACE',''
  ) );
#769 = PCURVE('',#72,#770);
#770 = DEFINITIONAL_REPRESENTATION('',(#771),#775);
#771 = CIRCLE('',#772,2.125);
#772 = AXIS2_PLACEMENT_2D('',#773,#774);
#773 = CARTESIAN_POINT('',(1.777461184739E-15,21.951820126672));
#774 = DIRECTION('',(1.,0.));
#775 = ( GEOMETRIC_REPRESENTATION_CONTEXT(2)
PARAMETRIC_REPRESENTATION_CONTEXT() REPRESENTATION_CONTEXT('2D SPACE',''
  ) );
#776 = ORIENTED_EDGE('',*,*,#725,.F.);
#777 = ORIENTED_EDGE('',*,*,#778,.F.);
#778 = EDGE_CURVE('',#726,#726,#779,.T.);
#779 = SURFACE_CURVE('',#780,(#785,#792),.PCURVE_S1.);
#780 = CIRCLE('',#781,2.125);
#781 = AXIS2_PLACEMENT_3D('',#782,#783,#784);
#782 = CARTESIAN_POINT('',(0.,25.075,0.));
#783 = DIRECTION('',(0.,0.,1.));
#784 = DIRECTION('',(1.,0.,0.));
#785 = PCURVE('',#736,#786);
#786 = DEFINITIONAL_REPRESENTATION('',(#787),#791);
#787 = LINE('',#788,#789);
#788 = CARTESIAN_POINT('',(-0.,0.));
#789 = VECTOR('',#790,1.);
#790 = DIRECTION('',(-1.,0.));
#791 = ( GEOMETRIC_REPRESENTATION_CONTEXT(2)
PARAMETRIC_REPRESENTATION_CONTEXT() REPRESENTATION_CONTEXT('2D SPACE',''
  ) );
#792 = PCURVE('',#126,#793);
#793 = DEFINITIONAL_REPRESENTATION('',(#794),#798);
#794 = CIRCLE('',#795,2.125);
#795 = AXIS2_PLACEMENT_2D('',#796,#797);
#796 = CARTESIAN_POINT('',(1.777461184739E-15,21.951820126672));
#797 = DIRECTION('',(1.,0.));
#798 = ( GEOMETRIC_REPRESENTATION_CONTEXT(2)
PARAMETRIC_REPRESENTATION_CONTEXT() REPRESENTATION_CONTEXT('2D SPACE',''
  ) );
#799 = ADVANCED_FACE('',(#800,#806,#809,#812,#815,#818,#821),#126,.F.);
#800 = FACE_BOUND('',#801,.T.);
#801 = EDGE_LOOP('',(#802,#803,#804,#805));
#802 = ORIENTED_EDGE('',*,*,#112,.T.);
#803 = ORIENTED_EDGE('',*,*,#193,.T.);
#804 = ORIENTED_EDGE('',*,*,#264,.T.);
#805 = ORIENTED_EDGE('',*,*,#311,.T.);
#806 = FACE_BOUND('',#807,.T.);
#807 = EDGE_LOOP('',(#808));
#808 = ORIENTED_EDGE('',*,*,#388,.T.);
#809 = FACE_BOUND('',#810,.T.);
#810 = EDGE_LOOP('',(#811));
#811 = ORIENTED_EDGE('',*,*,#466,.T.);
#812 = FACE_BOUND('',#813,.T.);
#813 = EDGE_LOOP('',(#814));
#814 = ORIENTED_EDGE('',*,*,#544,.T.);
#815 = FACE_BOUND('',#816,.T.);
#816 = EDGE_LOOP('',(#817));
#817 = ORIENTED_EDGE('',*,*,#622,.T.);
#818 = FACE_BOUND('',#819,.T.);
#819 = EDGE_LOOP('',(#820));
#820 = ORIENTED_EDGE('',*,*,#700,.T.);
#821 = FACE_BOUND('',#822,.T.);
#822 = EDGE_LOOP('',(#823));
#823 = ORIENTED_EDGE('',*,*,#778,.T.);
#824 = ADVANCED_FACE('',(#825,#831,#834,#837,#840,#843,#846),#72,.T.);
#825 = FACE_BOUND('',#826,.F.);
#826 = EDGE_LOOP('',(#827,#828,#829,#830));
#827 = ORIENTED_EDGE('',*,*,#56,.T.);
#828 = ORIENTED_EDGE('',*,*,#142,.T.);
#829 = ORIENTED_EDGE('',*,*,#218,.T.);
#830 = ORIENTED_EDGE('',*,*,#289,.T.);
#831 = FACE_BOUND('',#832,.F.);
#832 = EDGE_LOOP('',(#833));
#833 = ORIENTED_EDGE('',*,*,#365,.T.);
#834 = FACE_BOUND('',#835,.F.);
#835 = EDGE_LOOP('',(#836));
#836 = ORIENTED_EDGE('',*,*,#443,.T.);
#837 = FACE_BOUND('',#838,.F.);
#838 = EDGE_LOOP('',(#839));
#839 = ORIENTED_EDGE('',*,*,#521,.T.);
#840 = FACE_BOUND('',#841,.F.);
#841 = EDGE_LOOP('',(#842));
#842 = ORIENTED_EDGE('',*,*,#599,.T.);
#843 = FACE_BOUND('',#844,.F.);
#844 = EDGE_LOOP('',(#845));
#845 = ORIENTED_EDGE('',*,*,#677,.T.);
#846 = FACE_BOUND('',#847,.F.);
#847 = EDGE_LOOP('',(#848));
#848 = ORIENTED_EDGE('',*,*,#755,.T.);
#849 = ( GEOMETRIC_REPRESENTATION_CONTEXT(3)
GLOBAL_UNCERTAINTY_ASSIGNED_CONTEXT((#853)) GLOBAL_UNIT_ASSIGNED_CONTEXT
((#850,#851,#852)) REPRESENTATION_CONTEXT('Context #1',
  '3D Context with UNIT and UNCERTAINTY') );
#850 = ( LENGTH_UNIT() NAMED_UNIT(*) SI_UNIT(.MILLI.,.METRE.) );
#851 = ( NAMED_UNIT(*) PLANE_ANGLE_UNIT() SI_UNIT($,.RADIAN.) );
#852 = ( NAMED_UNIT(*) SI_UNIT($,.STERADIAN.) SOLID_ANGLE_UNIT() );
#853 = UNCERTAINTY_MEASURE_WITH_UNIT(LENGTH_MEASURE(1.E-07),#850,
  'distance_accuracy_value','confusion accuracy');
#854 = PRODUCT_RELATED_PRODUCT_CATEGORY('part',$,(#7));
#855 = MECHANICAL_DESIGN_GEOMETRIC_PRESENTATION_REPRESENTATION('',(#856)
  ,#849);
#856 = STYLED_ITEM('color',(#857),#15);
#857 = PRESENTATION_STYLE_ASSIGNMENT((#858,#864));
#858 = SURFACE_STYLE_USAGE(.BOTH.,#859);
#859 = SURFACE_SIDE_STYLE('',(#860));
#860 = SURFACE_STYLE_FILL_AREA(#861);
#861 = FILL_AREA_STYLE('',(#862));
#862 = FILL_AREA_STYLE_COLOUR('',#863);
#863 = COLOUR_RGB('',0.800000010877,0.800000010877,0.800000010877);
#864 = CURVE_STYLE('',#865,POSITIVE_LENGTH_MEASURE(0.1),#866);
#865 = DRAUGHTING_PRE_DEFINED_CURVE_FONT('continuous');
#866 = DRAUGHTING_PRE_DEFINED_COLOUR('white');
ENDSEC;
END-ISO-10303-21;
